# Supplementary material for: 3-(Adamantan-1-yl)-4-ethyl-1H-1,2,4-triazole-5(4H)-thione
Source: Acta Crystallogr Sect E Struct Rep Online. 2012 Apr 13;68(Pt 5):o1347. doi: 10.1107/S1600536812014407 (PMC3344481; doi:10.1107/S1600536812014407)
Supplement: Supplementary file 1 [file e-68-o1347-sup1.cif]

##############################################################################
#                                                                            #
# This CIF contains the data in a paper accepted for publication in          #
# Acta Crystallographica Section E. It conforms to the requirements of       #
# Notes for Authors for Acta Crystallographica Section E, and has been       #
# peer reviewed under the auspices of the IUCr Commission on Journals.       #
#                                                                            #
# Full details of the Crystallographic Information File format               #
# are given in the paper "The Crystallographic Information File (CIF):       #
# a New Standard Archive File for Crystallography" by S. R. Hall, F. H.      #
# Allen and I. D. Brown [Acta Cryst. (1991), A47, 655-685].                  #
#                                                                            #
# The current version of the core CIF dictionary is obtainable from          #
# ftp://ftp.iucr.org/pub/cif_core.dic.                                       #
#                                                                            #
# Software is freely available for graphical display of the structure(s)     #
# in this CIF. For information consult the CIF software page                 #
# http://www.iucr.org/resources/cif/software.                                #
#                                                                            #
# This file may be used for bona fide research purposes within the           #
# scientific community so long as proper attribution is given to the journal # 
# article from which it was obtained.                                        #
#                                                                            #
##############################################################################
data_global
_audit_creation_method     'form.cif (version 2.0)'
_journal_data_validation_number     ?
_journal_date_recd_electronic     2012-03-28
_journal_date_accepted     2012-04-03
_journal_name_full     'Acta Crystallographica, Section E'
_journal_year     2012
_journal_volume     68
_journal_issue      5
_journal_page_first     o1347
_journal_page_last     o1347
_journal_paper_category     QO
_journal_paper_doi     10.1107/S1600536812014407
_journal_coeditor_code     IS5108
_publ_contact_author_name     'Prof. Fun, Hoong-Kun'
_publ_contact_author_address
;
      X-ray Crystallography Unit
      School of Physics
      Universiti Sains Malaysia
      11800 USM, Penang
      MALAYSIA
;
_publ_contact_author_email     'hkfun@usm.my'
_publ_contact_author_fax     '604 6579150'
_publ_contact_author_phone     '604 6533652'
_publ_section_title
;
3-(Adamantan-1-yl)-4-ethyl-1<i>H</i>-1,2,4-triazole-5(4<i>H</i>)-thione
;
loop_
    _publ_author_name
    _publ_author_footnote
    _publ_author_address
    'Ali A. El-Emam' ?
;
 Department of Pharmaceutical Chemistry
 College of Pharmacy
 King Saud University
 Riyadh 11451
 Saudi Arabia
;
    'Nasser R. El-Brollosy' ?
;
 Department of Pharmaceutical Chemistry
 College of Pharmacy
 King Saud University
 Riyadh 11451
 Saudi Arabia
;
    'Hazem A. Ghabbour' ?
;
 Department of Pharmaceutical Chemistry
 College of Pharmacy
 King Saud University
 Riyadh 11451
 Saudi Arabia
;
    'Ching Kheng Quah'
;
Thomson Reuters ResearcherID: A-5525-2009.
;
;
      X-ray Crystallography Unit
      School of Physics
      Universiti Sains Malaysia
      11800 USM, Penang
      Malaysia
;
    'Hoong-Kun Fun'
;
Thomson Reuters ResearcherID: A-3561-2009.
;
;     X-ray Crystallography Unit
      School of Physics
      Universiti Sains Malaysia
      11800 USM, Penang
      Malaysia
;
data_I
_audit_creation_method     SHELXL-97
_chemical_name_systematic
;
3-(Adamantan-1-yl)-4-ethyl-1<i>H</i>-1,2,4-triazole-5(4<i>H</i>)-thione
;
_chemical_name_common     ?
_chemical_formula_moiety     'C14 H21 N3 S'
_chemical_formula_sum     'C14 H21 N3 S'
_chemical_formula_iupac     'C14 H21 N3 S'
_chemical_formula_weight     263.40
_chemical_melting_point     ?
_symmetry_cell_setting     monoclinic
_symmetry_space_group_name_H-M     'P 21/c'
_symmetry_space_group_name_Hall     '-P 2ybc'
loop_
    _symmetry_equiv_pos_as_xyz
    'x, y, z'
    '-x, y+1/2, -z+1/2'
    '-x, -y, -z'
    'x, -y-1/2, z-1/2'
_cell_length_a     13.8329(7)
_cell_length_b     7.3107(4)
_cell_length_c     17.5302(12)
_cell_angle_alpha     90.00
_cell_angle_beta     128.157(4)
_cell_angle_gamma     90.00
_cell_volume     1393.99(16)
_cell_formula_units_Z     4
_cell_measurement_reflns_used     592
_cell_measurement_theta_min     4.06
_cell_measurement_theta_max     66.54
_cell_measurement_temperature     296(2)
_exptl_crystal_description     'needle'
_exptl_crystal_colour     'colourless'
_exptl_crystal_size_max     0.58
_exptl_crystal_size_mid     0.12
_exptl_crystal_size_min     0.052
_exptl_crystal_density_diffrn     1.255
_exptl_crystal_density_meas     ?
_exptl_crystal_density_method     'not measured'
_exptl_crystal_F_000     568
_exptl_absorpt_coefficient_mu     1.940
_exptl_absorpt_correction_type     multi-scan
_exptl_absorpt_process_details     '(SADABS; Bruker, 2009)'
_exptl_absorpt_correction_T_min     0.2284
_exptl_absorpt_correction_T_max     0.9058
_exptl_special_details     ?
_diffrn_ambient_temperature     296(2)
_diffrn_radiation_type     CuK\a
_diffrn_radiation_wavelength     1.54178
_diffrn_radiation_source     'fine-focus sealed tube'
_diffrn_radiation_monochromator     graphite
_diffrn_measurement_device_type
;
Bruker SMART APEXII CCD area-detector
;
_diffrn_measurement_method     '\f and \w scans'
_diffrn_detector_area_resol_mean     .
_diffrn_reflns_number     8009
_diffrn_reflns_av_R_equivalents     0.0925
_diffrn_reflns_av_sigmaI/netI     0.0596
_diffrn_reflns_theta_min     4.06
_diffrn_reflns_theta_max     67.48
_diffrn_reflns_theta_full     67.48
_diffrn_measured_fraction_theta_max     0.975
_diffrn_measured_fraction_theta_full     0.975
_diffrn_reflns_limit_h_min     -16
_diffrn_reflns_limit_h_max     16
_diffrn_reflns_limit_k_min     -8
_diffrn_reflns_limit_k_max     6
_diffrn_reflns_limit_l_min     -20
_diffrn_reflns_limit_l_max     19
_diffrn_standards_number     0
_diffrn_standards_interval_count     .
_diffrn_standards_interval_time     .
_diffrn_standards_decay_%     ?
_refine_special_details
;
 Refinement of F^2^ against ALL reflections.  The weighted R-factor wR and
 goodness of fit S are based on F^2^, conventional R-factors R are based
 on F, with F set to zero for negative F^2^. The threshold expression of
 F^2^ > 2sigma(F^2^) is used only for calculating R-factors(gt) etc. and is
 not relevant to the choice of reflections for refinement.  R-factors based
 on F^2^ are statistically about twice as large as those based on F, and R-
 factors based on ALL data will be even larger.
;
_reflns_number_total     2448
_reflns_number_gt     1632
_reflns_threshold_expression     I>2\s(I)
_refine_ls_structure_factor_coef     Fsqd
_refine_ls_matrix_type     full
_refine_ls_R_factor_all     0.0969
_refine_ls_R_factor_gt     0.0616
_refine_ls_wR_factor_gt     0.1538
_refine_ls_wR_factor_ref     0.1669
_refine_ls_goodness_of_fit_ref     1.127
_refine_ls_restrained_S_all     1.127
_refine_ls_number_reflns     2448
_refine_ls_number_parameters     168
_refine_ls_number_restraints     0
_refine_ls_hydrogen_treatment     mixed
_refine_ls_weighting_scheme     calc
_refine_ls_weighting_details
         'calc w=1/[\s^2^(Fo^2^)+(0.0553P)^2^+1.0409P] where P=(Fo^2^+2Fc^2^)/3'
_atom_sites_solution_hydrogens     geom
_atom_sites_solution_primary     direct
_atom_sites_solution_secondary     difmap
_refine_ls_shift/su_max     0.001
_refine_ls_shift/su_mean     0.001
_refine_diff_density_max     0.189
_refine_diff_density_min     -0.260
_refine_ls_extinction_method     none
_refine_ls_extinction_coef     ?
loop_
    _atom_type_symbol
    _atom_type_description
    _atom_type_scat_dispersion_real
    _atom_type_scat_dispersion_imag
    _atom_type_scat_source
    'C' 'C' 0.0181 0.0091
                         'International Tables Vol C Tables 4.2.6.8 and 6.1.1.4'
    'H' 'H' 0.0000 0.0000
                         'International Tables Vol C Tables 4.2.6.8 and 6.1.1.4'
    'N' 'N' 0.0311 0.0180
                         'International Tables Vol C Tables 4.2.6.8 and 6.1.1.4'
    'S' 'S' 0.3331 0.5567
                         'International Tables Vol C Tables 4.2.6.8 and 6.1.1.4'
_computing_data_collection     'APEX2 (Bruker, 2009)'
_computing_cell_refinement     'SAINT (Bruker, 2009)'
_computing_data_reduction     'SAINT (Bruker, 2009)'
_computing_structure_solution     'SHELXTL (Sheldrick, 2008)'
_computing_structure_refinement     'SHELXTL (Sheldrick, 2008'
_computing_molecular_graphics     'SHELXTL (Sheldrick, 2008'
_computing_publication_material
                              'SHELXTL (Sheldrick, 2008 and PLATON (Spek, 2009)'
loop_
    _atom_site_type_symbol
    _atom_site_label
    _atom_site_fract_x
    _atom_site_fract_y
    _atom_site_fract_z
    _atom_site_U_iso_or_equiv
    _atom_site_adp_type
    _atom_site_calc_flag
    _atom_site_refinement_flags
    _atom_site_occupancy
    _atom_site_symmetry_multiplicity
    _atom_site_disorder_assembly
    _atom_site_disorder_group
    S S1 -0.10923(11) 0.88672(13) 0.05119(8) 0.0602(4) Uani d . 1 1 . .
    N N1 0.0606(3) 0.6128(4) 0.1520(2) 0.0452(7) Uani d . 1 1 . .
    N N2 0.0957(4) 0.7839(4) 0.0738(3) 0.0591(10) Uani d . 1 1 . .
    N N3 0.1903(3) 0.6609(4) 0.1203(2) 0.0571(9) Uani d . 1 1 . .
    C C1 0.0152(4) 0.7606(4) 0.0913(3) 0.0490(10) Uani d . 1 1 . .
    C C2 0.1677(4) 0.5561(5) 0.1684(3) 0.0479(9) Uani d . 1 1 . .
    C C3 0.2544(4) 0.4078(5) 0.2347(3) 0.0505(9) Uani d . 1 1 . .
    C C4 0.3537(4) 0.3859(5) 0.2218(4) 0.0733(13) Uani d . 1 1 . .
    H H4A 0.3954 0.5018 0.2345 0.088 Uiso calc R 1 1 . .
    H H4B 0.3158 0.3509 0.1554 0.088 Uiso calc R 1 1 . .
    C C5 0.4475(5) 0.2398(6) 0.2914(5) 0.0821(15) Uani d . 1 1 . .
    H H5A 0.5104 0.2284 0.2822 0.099 Uiso calc R 1 1 . .
    C C6 0.5089(5) 0.2972(7) 0.3961(5) 0.0953(18) Uani d . 1 1 . .
    H H6A 0.5695 0.2068 0.4406 0.114 Uiso calc R 1 1 . .
    H H6B 0.5504 0.4136 0.4096 0.114 Uiso calc R 1 1 . .
    C C7 0.4113(4) 0.3141(6) 0.4098(3) 0.0710(12) Uani d . 1 1 . .
    H H7A 0.4502 0.3481 0.4771 0.085 Uiso calc R 1 1 . .
    C C8 0.3435(4) 0.1329(5) 0.3865(3) 0.0660(12) Uani d . 1 1 . .
    H H8A 0.2810 0.1455 0.3951 0.079 Uiso calc R 1 1 . .
    H H8B 0.4009 0.0391 0.4307 0.079 Uiso calc R 1 1 . .
    C C9 0.2836(4) 0.0760(5) 0.2820(3) 0.0587(11) Uani d . 1 1 . .
    H H9A 0.2415 -0.0414 0.2682 0.070 Uiso calc R 1 1 . .
    C C10 0.1908(4) 0.2214(5) 0.2139(3) 0.0524(10) Uani d . 1 1 . .
    H H10A 0.1279 0.2312 0.2223 0.063 Uiso calc R 1 1 . .
    H H10B 0.1512 0.1862 0.1473 0.063 Uiso calc R 1 1 . .
    C C11 0.3813(5) 0.0576(6) 0.2681(4) 0.0781(14) Uani d . 1 1 . .
    H H11A 0.3433 0.0231 0.2016 0.094 Uiso calc R 1 1 . .
    H H11B 0.4397 -0.0369 0.3106 0.094 Uiso calc R 1 1 . .
    C C12 0.3189(4) 0.4605(5) 0.3421(3) 0.0595(11) Uani d . 1 1 . .
    H H12A 0.3607 0.5768 0.3564 0.071 Uiso calc R 1 1 . .
    H H12B 0.2579 0.4739 0.3523 0.071 Uiso calc R 1 1 . .
    C C13 -0.0034(4) 0.5359(5) 0.1871(3) 0.0486(9) Uani d . 1 1 . .
    H H13A -0.0375 0.6350 0.2006 0.058 Uiso calc R 1 1 . .
    H H13B 0.0553 0.4710 0.2474 0.058 Uiso calc R 1 1 . .
    C C14 -0.1058(4) 0.4064(5) 0.1148(3) 0.0577(10) Uani d . 1 1 . .
    H H14A -0.1485 0.3664 0.1389 0.087 Uiso calc R 1 1 . .
    H H14B -0.0717 0.3024 0.1056 0.087 Uiso calc R 1 1 . .
    H H14C -0.1622 0.4682 0.0540 0.087 Uiso calc R 1 1 . .
    H H1N2 0.089(3) 0.868(5) 0.035(3) 0.063(12) Uiso d . 1 1 . .
loop_
    _atom_site_aniso_label
    _atom_site_aniso_U_11
    _atom_site_aniso_U_22
    _atom_site_aniso_U_33
    _atom_site_aniso_U_12
    _atom_site_aniso_U_13
    _atom_site_aniso_U_23
    S1 0.0812(8) 0.0444(6) 0.0664(7) 0.0174(5) 0.0513(6) 0.0157(4)
    N1 0.060(2) 0.0367(15) 0.0490(17) 0.0075(14) 0.0389(16) 0.0066(12)
    N2 0.088(3) 0.0436(19) 0.069(2) 0.0136(17) 0.060(2) 0.0182(16)
    N3 0.076(2) 0.0419(17) 0.074(2) 0.0115(16) 0.057(2) 0.0146(15)
    C1 0.071(3) 0.0329(18) 0.048(2) 0.0057(17) 0.039(2) 0.0031(15)
    C2 0.064(3) 0.0383(19) 0.053(2) 0.0010(17) 0.042(2) 0.0002(15)
    C3 0.059(3) 0.040(2) 0.064(2) 0.0053(17) 0.043(2) 0.0074(16)
    C4 0.086(3) 0.051(2) 0.120(4) 0.012(2) 0.082(3) 0.020(2)
    C5 0.074(3) 0.062(3) 0.140(5) 0.022(2) 0.080(4) 0.029(3)
    C6 0.061(3) 0.071(3) 0.127(5) 0.005(3) 0.045(3) 0.025(3)
    C7 0.055(3) 0.064(3) 0.068(3) -0.004(2) 0.025(2) 0.005(2)
    C8 0.053(3) 0.057(3) 0.070(3) 0.007(2) 0.029(2) 0.023(2)
    C9 0.061(3) 0.037(2) 0.078(3) 0.0047(18) 0.043(2) 0.0093(18)
    C10 0.062(3) 0.044(2) 0.055(2) 0.0045(18) 0.038(2) 0.0048(16)
    C11 0.081(3) 0.052(3) 0.118(4) 0.022(2) 0.070(3) 0.020(3)
    C12 0.060(3) 0.045(2) 0.063(3) -0.0037(18) 0.032(2) 0.0001(18)
    C13 0.065(3) 0.043(2) 0.052(2) 0.0083(18) 0.043(2) 0.0071(16)
    C14 0.060(3) 0.049(2) 0.067(3) -0.0003(19) 0.041(2) -0.0006(18)
_geom_special_details
;
 All esds (except the esd in the dihedral angle between two l.s. planes)
 are estimated using the full covariance matrix.  The cell esds are taken
 into account individually in the estimation of esds in distances, angles
 and torsion angles; correlations between esds in cell parameters are only
 used when they are defined by crystal symmetry.  An approximate (isotropic)
 treatment of cell esds is used for estimating esds involving l.s. planes.
;
loop_
    _geom_bond_atom_site_label_1
    _geom_bond_atom_site_label_2
    _geom_bond_site_symmetry_2
    _geom_bond_distance
    _geom_bond_publ_flag
    S1 C1 . 1.677(4) ?
    N1 C1 . 1.367(4) ?
    N1 C2 . 1.386(5) ?
    N1 C13 . 1.468(4) ?
    N2 C1 . 1.337(5) ?
    N2 N3 . 1.366(4) ?
    N2 H1N2 . 0.87(4) ?
    N3 C2 . 1.312(4) ?
    C2 C3 . 1.497(5) ?
    C3 C4 . 1.533(5) ?
    C3 C10 . 1.539(5) ?
    C3 C12 . 1.553(5) ?
    C4 C5 . 1.535(6) ?
    C4 H4A . 0.9700 ?
    C4 H4B . 0.9700 ?
    C5 C11 . 1.522(6) ?
    C5 C6 . 1.530(7) ?
    C5 H5A . 0.9800 ?
    C6 C7 . 1.515(7) ?
    C6 H6A . 0.9700 ?
    C6 H6B . 0.9700 ?
    C7 C12 . 1.521(5) ?
    C7 C8 . 1.526(5) ?
    C7 H7A . 0.9800 ?
    C8 C9 . 1.530(6) ?
    C8 H8A . 0.9700 ?
    C8 H8B . 0.9700 ?
    C9 C10 . 1.520(5) ?
    C9 C11 . 1.522(6) ?
    C9 H9A . 0.9800 ?
    C10 H10A . 0.9700 ?
    C10 H10B . 0.9700 ?
    C11 H11A . 0.9700 ?
    C11 H11B . 0.9700 ?
    C12 H12A . 0.9700 ?
    C12 H12B . 0.9700 ?
    C13 C14 . 1.514(5) ?
    C13 H13A . 0.9700 ?
    C13 H13B . 0.9700 ?
    C14 H14A . 0.9600 ?
    C14 H14B . 0.9600 ?
    C14 H14C . 0.9600 ?
loop_
    _geom_angle_atom_site_label_1
    _geom_angle_atom_site_label_2
    _geom_angle_atom_site_label_3
    _geom_angle_site_symmetry_1
    _geom_angle_site_symmetry_3
    _geom_angle
    _geom_angle_publ_flag
    C1 N1 C2 . . 108.5(3) ?
    C1 N1 C13 . . 121.5(3) ?
    C2 N1 C13 . . 130.0(3) ?
    C1 N2 N3 . . 113.9(3) ?
    C1 N2 H1N2 . . 124(3) ?
    N3 N2 H1N2 . . 122(3) ?
    C2 N3 N2 . . 104.3(3) ?
    N2 C1 N1 . . 103.4(3) ?
    N2 C1 S1 . . 128.2(3) ?
    N1 C1 S1 . . 128.3(3) ?
    N3 C2 N1 . . 109.9(3) ?
    N3 C2 C3 . . 121.8(3) ?
    N1 C2 C3 . . 128.2(3) ?
    C2 C3 C4 . . 108.8(3) ?
    C2 C3 C10 . . 113.0(3) ?
    C4 C3 C10 . . 107.9(3) ?
    C2 C3 C12 . . 110.2(3) ?
    C4 C3 C12 . . 108.0(3) ?
    C10 C3 C12 . . 108.8(3) ?
    C3 C4 C5 . . 110.5(3) ?
    C3 C4 H4A . . 109.6 ?
    C5 C4 H4A . . 109.6 ?
    C3 C4 H4B . . 109.6 ?
    C5 C4 H4B . . 109.6 ?
    H4A C4 H4B . . 108.1 ?
    C11 C5 C6 . . 111.0(4) ?
    C11 C5 C4 . . 108.8(4) ?
    C6 C5 C4 . . 109.4(4) ?
    C11 C5 H5A . . 109.2 ?
    C6 C5 H5A . . 109.2 ?
    C4 C5 H5A . . 109.2 ?
    C7 C6 C5 . . 108.9(4) ?
    C7 C6 H6A . . 109.9 ?
    C5 C6 H6A . . 109.9 ?
    C7 C6 H6B . . 109.9 ?
    C5 C6 H6B . . 109.9 ?
    H6A C6 H6B . . 108.3 ?
    C6 C7 C12 . . 109.6(4) ?
    C6 C7 C8 . . 110.4(4) ?
    C12 C7 C8 . . 108.7(3) ?
    C6 C7 H7A . . 109.4 ?
    C12 C7 H7A . . 109.4 ?
    C8 C7 H7A . . 109.4 ?
    C7 C8 C9 . . 110.2(3) ?
    C7 C8 H8A . . 109.6 ?
    C9 C8 H8A . . 109.6 ?
    C7 C8 H8B . . 109.6 ?
    C9 C8 H8B . . 109.6 ?
    H8A C8 H8B . . 108.1 ?
    C10 C9 C11 . . 109.8(3) ?
    C10 C9 C8 . . 108.7(3) ?
    C11 C9 C8 . . 109.8(4) ?
    C10 C9 H9A . . 109.5 ?
    C11 C9 H9A . . 109.5 ?
    C8 C9 H9A . . 109.5 ?
    C9 C10 C3 . . 110.6(3) ?
    C9 C10 H10A . . 109.5 ?
    C3 C10 H10A . . 109.5 ?
    C9 C10 H10B . . 109.5 ?
    C3 C10 H10B . . 109.5 ?
    H10A C10 H10B . . 108.1 ?
    C9 C11 C5 . . 109.0(3) ?
    C9 C11 H11A . . 109.9 ?
    C5 C11 H11A . . 109.9 ?
    C9 C11 H11B . . 109.9 ?
    C5 C11 H11B . . 109.9 ?
    H11A C11 H11B . . 108.3 ?
    C7 C12 C3 . . 110.3(3) ?
    C7 C12 H12A . . 109.6 ?
    C3 C12 H12A . . 109.6 ?
    C7 C12 H12B . . 109.6 ?
    C3 C12 H12B . . 109.6 ?
    H12A C12 H12B . . 108.1 ?
    N1 C13 C14 . . 112.5(3) ?
    N1 C13 H13A . . 109.1 ?
    C14 C13 H13A . . 109.1 ?
    N1 C13 H13B . . 109.1 ?
    C14 C13 H13B . . 109.1 ?
    H13A C13 H13B . . 107.8 ?
    C13 C14 H14A . . 109.5 ?
    C13 C14 H14B . . 109.5 ?
    H14A C14 H14B . . 109.5 ?
    C13 C14 H14C . . 109.5 ?
    H14A C14 H14C . . 109.5 ?
    H14B C14 H14C . . 109.5 ?
loop_
    _geom_torsion_atom_site_label_1
    _geom_torsion_atom_site_label_2
    _geom_torsion_atom_site_label_3
    _geom_torsion_atom_site_label_4
    _geom_torsion_site_symmetry_1
    _geom_torsion_site_symmetry_2
    _geom_torsion_site_symmetry_3
    _geom_torsion_site_symmetry_4
    _geom_torsion
    _geom_torsion_publ_flag
    C1 N2 N3 C2 . . . . 0.3(4) ?
    N3 N2 C1 N1 . . . . -0.6(4) ?
    N3 N2 C1 S1 . . . . 177.7(3) ?
    C2 N1 C1 N2 . . . . 0.6(4) ?
    C13 N1 C1 N2 . . . . -178.0(3) ?
    C2 N1 C1 S1 . . . . -177.7(3) ?
    C13 N1 C1 S1 . . . . 3.8(5) ?
    N2 N3 C2 N1 . . . . 0.1(4) ?
    N2 N3 C2 C3 . . . . -176.4(3) ?
    C1 N1 C2 N3 . . . . -0.4(4) ?
    C13 N1 C2 N3 . . . . 177.9(3) ?
    C1 N1 C2 C3 . . . . 175.8(3) ?
    C13 N1 C2 C3 . . . . -5.9(6) ?
    N3 C2 C3 C4 . . . . -8.8(5) ?
    N1 C2 C3 C4 . . . . 175.4(4) ?
    N3 C2 C3 C10 . . . . -128.6(4) ?
    N1 C2 C3 C10 . . . . 55.6(5) ?
    N3 C2 C3 C12 . . . . 109.5(4) ?
    N1 C2 C3 C12 . . . . -66.3(5) ?
    C2 C3 C4 C5 . . . . 177.9(4) ?
    C10 C3 C4 C5 . . . . -59.2(5) ?
    C12 C3 C4 C5 . . . . 58.2(5) ?
    C3 C4 C5 C11 . . . . 61.2(5) ?
    C3 C4 C5 C6 . . . . -60.3(5) ?
    C11 C5 C6 C7 . . . . -59.4(5) ?
    C4 C5 C6 C7 . . . . 60.7(5) ?
    C5 C6 C7 C12 . . . . -61.3(5) ?
    C5 C6 C7 C8 . . . . 58.3(5) ?
    C6 C7 C8 C9 . . . . -58.9(5) ?
    C12 C7 C8 C9 . . . . 61.4(5) ?
    C7 C8 C9 C10 . . . . -61.4(4) ?
    C7 C8 C9 C11 . . . . 58.8(4) ?
    C11 C9 C10 C3 . . . . -60.1(4) ?
    C8 C9 C10 C3 . . . . 60.0(4) ?
    C2 C3 C10 C9 . . . . 178.9(3) ?
    C4 C3 C10 C9 . . . . 58.6(4) ?
    C12 C3 C10 C9 . . . . -58.3(4) ?
    C10 C9 C11 C5 . . . . 60.7(5) ?
    C8 C9 C11 C5 . . . . -58.8(5) ?
    C6 C5 C11 C9 . . . . 59.8(5) ?
    C4 C5 C11 C9 . . . . -60.7(5) ?
    C6 C7 C12 C3 . . . . 61.0(5) ?
    C8 C7 C12 C3 . . . . -59.7(5) ?
    C2 C3 C12 C7 . . . . -177.4(3) ?
    C4 C3 C12 C7 . . . . -58.7(4) ?
    C10 C3 C12 C7 . . . . 58.2(4) ?
    C1 N1 C13 C14 . . . . 82.7(4) ?
    C2 N1 C13 C14 . . . . -95.5(4) ?
loop_
    _geom_hbond_atom_site_label_D
    _geom_hbond_atom_site_label_H
    _geom_hbond_atom_site_label_A
    _geom_hbond_site_symmetry_A
    _geom_hbond_distance_DH
    _geom_hbond_distance_HA
    _geom_hbond_distance_DA
    _geom_hbond_angle_DHA
    _geom_hbond_publ_flag
    N2 H1N2 S1 3_575 0.88(4) 2.47(4) 3.338(4) 170(4) yes
_iucr_refine_instructions_details
;
TITL ha9m   P21/c  (R)
CELL  1.54178   13.8329    7.3107   17.5302    90.000   128.157    90.000
ZERR  4           0.0007    0.0004    0.0012     0.000     0.004     0.000
LATT   1
SYMM             - X ,    0.50000 + Y ,    0.50000 - Z
SFAC  C H N S
UNIT   56 84 12 4
L.S. 10
FMAP 2
PLAN -20
ACTA
BOND $H
CONF
OMIT 1 2 4
SIZE 1.08 0.12 0.052
WGHT      0.0553      1.0409
FVAR       0.79108
S1    4   -0.109228    0.886722    0.051194    11.00000    0.08118    0.04444 =
         0.06640    0.01567    0.05131    0.01737
N1    3    0.060631    0.612786    0.151991    11.00000    0.06009    0.03671 =
         0.04901    0.00662    0.03887    0.00752
N2    3    0.095746    0.783866    0.073758    11.00000    0.08753    0.04359 =
         0.06930    0.01817    0.06006    0.01361
N3    3    0.190332    0.660865    0.120347    11.00000    0.07619    0.04191 =
         0.07438    0.01463    0.05707    0.01145
C1    1    0.015197    0.760557    0.091305    11.00000    0.07065    0.03295 =
         0.04779    0.00313    0.03873    0.00571
C2    1    0.167725    0.556130    0.168448    11.00000    0.06404    0.03833 =
         0.05289    0.00021    0.04184    0.00103
C3    1    0.254403    0.407782    0.234710    11.00000    0.05916    0.03956 =
         0.06375    0.00737    0.04348    0.00527
C4    1    0.353731    0.385918    0.221804    11.00000    0.08632    0.05125 =
         0.11966    0.02038    0.08235    0.01170
AFIX  23
H4A   2    0.395400    0.501799    0.234514    11.00000   -1.20000
H4B   2    0.315779    0.350851    0.155412    11.00000   -1.20000
AFIX   0
C5    1    0.447513    0.239795    0.291387    11.00000    0.07353    0.06167 =
         0.13992    0.02913    0.08030    0.02162
AFIX  13
H5A   2    0.510352    0.228406    0.282242    11.00000   -1.20000
AFIX   0
C6    1    0.508894    0.297247    0.396083    11.00000    0.06114    0.07091 =
         0.12716    0.02491    0.04489    0.00462
AFIX  23
H6A   2    0.569517    0.206754    0.440558    11.00000   -1.20000
H6B   2    0.550397    0.413587    0.409641    11.00000   -1.20000
AFIX   0
C7    1    0.411338    0.314053    0.409767    11.00000    0.05516    0.06409 =
         0.06828    0.00531    0.02541   -0.00364
AFIX  13
H7A   2    0.450211    0.348147    0.477105    11.00000   -1.20000
AFIX   0
C8    1    0.343542    0.132876    0.386512    11.00000    0.05268    0.05749 =
         0.07028    0.02292    0.02919    0.00668
AFIX  23
H8A   2    0.280962    0.145538    0.395070    11.00000   -1.20000
H8B   2    0.400916    0.039087    0.430749    11.00000   -1.20000
AFIX   0
C9    1    0.283574    0.075998    0.281998    11.00000    0.06108    0.03718 =
         0.07799    0.00935    0.04299    0.00473
AFIX  13
H9A   2    0.241487   -0.041435    0.268175    11.00000   -1.20000
AFIX   0
C10   1    0.190759    0.221407    0.213946    11.00000    0.06153    0.04428 =
         0.05472    0.00479    0.03752    0.00450
AFIX  23
H10A  2    0.127888    0.231183    0.222325    11.00000   -1.20000
H10B  2    0.151192    0.186210    0.147290    11.00000   -1.20000
AFIX   0
C11   1    0.381336    0.057599    0.268053    11.00000    0.08073    0.05168 =
         0.11809    0.02019    0.06957    0.02246
AFIX  23
H11A  2    0.343317    0.023110    0.201577    11.00000   -1.20000
H11B  2    0.439689   -0.036907    0.310555    11.00000   -1.20000
AFIX   0
C12   1    0.318872    0.460475    0.342062    11.00000    0.05967    0.04455 =
         0.06252    0.00005    0.03192   -0.00370
AFIX  23
H12A  2    0.360685    0.576765    0.356385    11.00000   -1.20000
H12B  2    0.257862    0.473923    0.352285    11.00000   -1.20000
AFIX   0
C13   1   -0.003441    0.535920    0.187130    11.00000    0.06512    0.04287 =
         0.05185    0.00713    0.04317    0.00827
AFIX  23
H13A  2   -0.037546    0.634991    0.200618    11.00000   -1.20000
H13B  2    0.055337    0.471028    0.247396    11.00000   -1.20000
AFIX   0
C14   1   -0.105820    0.406361    0.114810    11.00000    0.06020    0.04877 =
         0.06709   -0.00061    0.04085   -0.00026
AFIX 137
H14A  2   -0.148493    0.366359    0.138946    11.00000   -1.50000
H14B  2   -0.071658    0.302360    0.105609    11.00000   -1.50000
H14C  2   -0.162235    0.468200    0.054012    11.00000   -1.50000
AFIX   0
H1N2  2    0.088943    0.867879    0.035376    11.00000    0.06283
HKLF 4 1  0.0000  0.0000  0.5000  0.0000  1.0000  0.0000 -1.0000  0.0000 -0.5000
REM  ha9m   P21/c  (R)
REM R1 =  0.0616 for   1632 Fo > 4sig(Fo)  and  0.0969 for all   2448 data
REM    168 parameters refined using      0 restraints
END
WGHT      0.0553      1.0409
REM Highest difference peak  0.189,  deepest hole -0.260,  1-sigma level  0.056
Q1    1   0.4267  0.0223  0.1887  11.00000  0.05    0.19
Q2    1   0.3645  0.4447  0.1677  11.00000  0.05    0.18
Q3    1   0.0031  0.7493  0.2918  11.00000  0.05    0.17
Q4    1  -0.0615  1.0796  0.0796  11.00000  0.05    0.17
Q5    1   0.4838  0.1948  0.2144  11.00000  0.05    0.16
Q6    1   0.5338  0.1886  0.1701  11.00000  0.05    0.16
Q7    1  -0.2925  0.0010  0.0322  11.00000  0.05    0.16
Q8    1   0.0720  0.2198  0.1888  11.00000  0.05    0.16
Q9    1   0.2897  0.3035  0.1198  11.00000  0.05    0.16
Q10   1   0.3047  0.2564  0.0253  11.00000  0.05    0.15
Q11   1  -0.0006  0.6995  0.1993  11.00000  0.05    0.15
Q12   1   0.2778  0.0697  0.1168  11.00000  0.05    0.15
Q13   1   0.2321 -0.0125  0.1089  11.00000  0.05    0.15
Q14   1   0.4132  0.3633  0.1434  11.00000  0.05    0.15
Q15   1   0.6848  0.1792  0.5284  11.00000  0.05    0.15
Q16   1  -0.0935  0.2532  0.1235  11.00000  0.05    0.15
Q17   1   0.4312  0.3098  0.1899  11.00000  0.05    0.15
Q18   1  -0.2067  0.2150  0.0909  11.00000  0.05    0.15
Q19   1   0.4102  0.1916  0.1282  11.00000  0.05    0.14
Q20   1   0.3242  0.7458  0.2039  11.00000  0.05    0.14
;
