# Supplementary material for: 3-(Adamantan-1-yl)-4-ethyl-1H-1,2,4-triazole-5(4H)-thione
Source: Acta Crystallogr Sect E Struct Rep Online. 2012 Apr 13;68(Pt 5):o1347. doi: 10.1107/S1600536812014407 (PMC3344481; doi:10.1107/S1600536812014407)
Supplement: Supplementary file 2 [file e-68-o1347-Isup2.hkl]

# 
# h,k,l, Fc-squared, Fo-squared, sigma(Fo-squared) and status flag 
# 
data_I
_shelx_title ' ha9m   P21/c  (R)' 
_shelx_refln_list_code          4 
_shelx_F_calc_maximum      143.02 
_exptl_crystal_F_000       568.00 
_reflns_d_resolution_high  0.8345 
 
loop_ 
 _symmetry_equiv_pos_as_xyz 
 'x, y, z' 
 '-x, y+1/2, -z+1/2' 
 '-x, -y, -z' 
 'x, -y-1/2, z-1/2' 
 
_cell_length_a    13.8329 
_cell_length_b     7.3107 
_cell_length_c    17.5302 
_cell_angle_alpha  90.000 
_cell_angle_beta  128.157 
_cell_angle_gamma  90.000 
 
_shelx_F_squared_multiplier     1.000 
 
loop_ 
 _refln_index_h 
 _refln_index_k 
 _refln_index_l 
 _refln_F_squared_calc 
 _refln_F_squared_meas 
 _refln_F_squared_sigma 
 _refln_observed_status 
   1   0   0     3470.18     3006.68     39.22 o 
   2   0   0      742.32      629.39     12.78 o 
   3   0   0        0.93        5.28      1.62 o 
   4   0   0     2184.87     2101.80     28.28 o 
   5   0   0      538.89      494.78     16.54 o 
   6   0   0        0.54        1.75      7.02 o 
   7   0   0        6.66        3.05      8.10 o 
   8   0   0       48.10       51.67     10.34 o 
   9   0   0      108.04      103.14     16.45 o 
  10   0   0      157.54      177.27     17.12 o 
  11   0   0       74.92       84.21     13.68 o 
  12   0   0       22.24       22.99      9.07 o 
  13   0   0       31.83        0.62     38.04 o 
   1   1   0     3821.35     3274.88     92.36 o 
   2   1   0     6198.02     5428.96     89.04 o 
   3   1   0        2.19        2.79      1.33 o 
   4   1   0      155.90      185.41      5.74 o 
   5   1   0      260.39      305.82      7.36 o 
   6   1   0      273.21      309.73     11.55 o 
   7   1   0      147.41      187.25     48.06 o 
   8   1   0        2.66       12.07      9.85 o 
   9   1   0        1.18        5.51      8.48 o 
  10   1   0       39.64       47.70      7.96 o 
  11   1   0        1.13      -12.74     12.74 o 
  12   1   0       13.75       13.26     10.01 o 
   0   2   0       21.14       21.64      2.27 o 
   1   2   0       79.29       71.60      3.19 o 
   2   2   0     1947.99     2017.15     29.44 o 
   3   2   0     2582.98     2788.61     35.80 o 
   4   2   0      131.12      115.24      6.79 o 
   5   2   0       68.26       52.63      5.35 o 
   6   2   0        0.04        3.99      3.37 o 
   7   2   0       31.88       26.53     10.33 o 
   8   2   0       37.41       42.77      6.33 o 
   9   2   0        6.77       21.02     15.77 o 
  10   2   0        7.53      -13.02     37.14 o 
  11   2   0        1.29        7.70     13.81 o 
  12   2   0        0.27       -4.88     13.81 o 
   1   3   0     1524.47     1437.19     19.28 o 
   2   3   0      457.83      538.71     10.81 o 
   3   3   0       14.23       10.87      2.82 o 
   4   3   0     2359.60     2485.28     54.42 o 
   5   3   0       30.12       38.32      5.70 o 
   6   3   0      138.62      140.03     12.82 o 
   7   3   0      480.01      468.15     13.97 o 
   8   3   0       62.42       60.50      4.92 o 
   9   3   0       42.27       54.12      9.18 o 
  10   3   0       12.35       22.66     11.40 o 
  11   3   0       31.64       35.68     21.95 o 
  12   3   0        9.90       13.31     13.44 o 
   1   4   0      406.42      401.82      8.87 o 
   2   4   0      333.11      394.94      8.65 o 
   3   4   0       18.60       30.99      3.87 o 
   4   4   0     1217.33     1291.07     15.36 o 
   5   4   0      724.10      696.54     37.17 o 
   6   4   0      262.24      263.76     11.68 o 
   7   4   0       75.65       67.41      5.09 o 
   8   4   0       42.06       35.47      4.58 o 
   9   4   0        9.70       12.09      4.06 o 
  10   4   0        3.35       -1.74      3.53 o 
  11   4   0        0.32       32.98     32.83 o 
   1   5   0       22.18       10.43     10.65 o 
   2   5   0      194.10      204.22     10.63 o 
   3   5   0      186.56      204.58     10.14 o 
   4   5   0       21.66       21.89      3.73 o 
   5   5   0      116.12       89.00      4.21 o 
   6   5   0       22.10       18.01      3.56 o 
   7   5   0       36.77       42.37      5.46 o 
   8   5   0        0.18        2.55      2.36 o 
   9   5   0       39.19       39.50      9.59 o 
  10   5   0       35.52       53.44     17.38 o 
   0   6   0      809.38      771.80     25.84 o 
   1   6   0      165.63      143.73     16.24 o 
   2   6   0       25.34       21.20     12.55 o 
   3   6   0       16.28       19.08      8.24 o 
   4   6   0        0.15        7.68      5.22 o 
   5   6   0      114.47      116.98      9.85 o 
   6   6   0       96.74       90.95     11.19 o 
   7   6   0        1.09       12.67      6.66 o 
   8   6   0        9.53       11.59      4.17 o 
   9   6   0        1.18        6.77      5.12 o 
   1   7   0      136.29      135.37     16.26 o 
   2   7   0      119.09      139.09     13.52 o 
   3   7   0        0.54       13.47     11.33 o 
   4   7   0       45.88       35.09      5.22 o 
   5   7   0       20.62       16.50      4.32 o 
   6   7   0       65.43       67.41      8.45 o 
   7   7   0       27.50       16.73      7.92 o 
   3   8   0        0.71        0.52      4.51 o 
   4   8   0       24.59       16.16      3.95 o 
   5   8   0       34.87       29.82      9.09 o 
 -13   1   1       11.04        0.63      8.18 o 
 -12   1   1        1.59        8.56     11.59 o 
 -11   1   1       17.50       25.56     14.36 o 
 -10   1   1       50.42       52.18      9.45 o 
  -9   1   1      128.71       85.40     17.53 o 
  -8   1   1      104.49       98.01     18.63 o 
  -7   1   1       24.83       31.02      3.57 o 
  -6   1   1      475.90      519.56      9.48 o 
  -5   1   1      910.96      843.91     12.22 o 
  -4   1   1      484.77      473.58     12.88 o 
  -3   1   1       96.67       83.61      2.26 o 
  -2   1   1      137.01      121.57      2.97 o 
  -1   1   1     1299.08     1094.07     15.52 o 
   0   1   1       13.11       18.12      1.86 o 
   1   1   1      436.23      491.06     13.10 o 
   2   1   1     1323.14     1201.35     19.68 o 
   3   1   1      227.23      228.68     12.16 o 
   4   1   1      133.01      127.32      4.84 o 
   5   1   1      597.95      648.09     11.23 o 
   6   1   1       72.45       86.90      5.47 o 
   7   1   1       60.49       60.90     12.25 o 
   8   1   1       22.95       17.25      7.39 o 
   9   1   1       31.67       33.08      8.20 o 
  10   1   1       42.71       40.63      8.61 o 
  11   1   1       51.77       36.94     12.51 o 
  12   1   1        8.63       21.04      8.32 o 
 -13   2   1        0.00       -1.42      8.14 o 
 -12   2   1       20.69       15.22     11.74 o 
 -11   2   1       10.86       22.48     21.98 o 
 -10   2   1       28.93       33.79     15.31 o 
  -9   2   1       14.22       20.58      7.93 o 
  -8   2   1      183.48      201.97     12.15 o 
  -7   2   1      235.35      222.63     10.26 o 
  -6   2   1      915.01      884.68     36.42 o 
  -5   2   1     1131.30     1130.68     19.92 o 
  -4   2   1      344.54      373.28      9.23 o 
  -3   2   1     1464.27     1511.80     20.02 o 
  -2   2   1     6349.51     5979.50     64.59 o 
  -1   2   1      899.71      834.33     14.82 o 
   0   2   1       56.38       58.39      2.19 o 
   1   2   1     3044.72     2998.43     45.00 o 
   2   2   1     4179.79     4308.08     99.93 o 
   3   2   1     2094.17     2196.55     53.85 o 
   4   2   1       20.83       18.45      4.00 o 
   5   2   1      441.25      463.42     23.31 o 
   6   2   1        3.63        3.71      4.18 o 
   7   2   1      164.86      182.81     20.06 o 
   8   2   1      246.98      246.26     10.88 o 
   9   2   1      293.71      301.08     22.50 o 
  10   2   1        2.28      -22.86     44.41 o 
  11   2   1       44.88       19.29     19.10 o 
  12   2   1        0.15        4.04      5.39 o 
 -12   3   1        0.07        7.14      6.20 o 
 -11   3   1        7.74       19.25      6.43 o 
 -10   3   1       66.10       54.81      9.49 o 
  -9   3   1        3.38       -1.65      9.39 o 
  -8   3   1      173.07      212.86     11.31 o 
  -7   3   1      356.46      330.67     19.36 o 
  -6   3   1      333.35      329.97     10.93 o 
  -5   3   1      208.71      210.69     14.71 o 
  -4   3   1       89.11       88.92      4.77 o 
  -3   3   1      760.41      729.53     26.33 o 
  -2   3   1     1258.56     1351.44     17.56 o 
  -1   3   1       54.29       47.16      2.42 o 
   0   3   1      530.57      493.00      7.80 o 
   1   3   1      195.68      193.79      6.10 o 
   2   3   1      509.27      501.17     16.43 o 
   3   3   1      218.74      377.62     11.20 o 
   4   3   1      172.20      188.49      7.07 o 
   5   3   1       12.57        8.04      4.77 o 
   6   3   1        3.32       27.43      6.30 o 
   7   3   1        3.85       22.11      3.71 o 
   8   3   1      151.67      136.81     12.01 o 
   9   3   1        8.42        1.67      7.87 o 
  10   3   1       23.03       25.10      6.43 o 
  11   3   1        0.06       -0.30      5.46 o 
 -12   4   1        2.63       11.10      2.77 o 
 -11   4   1        1.83        7.30      5.42 o 
 -10   4   1        7.45       13.43      5.27 o 
  -9   4   1       83.93       67.90      5.94 o 
  -8   4   1      247.55      222.35     15.08 o 
  -7   4   1       95.91       95.25      6.63 o 
  -6   4   1      192.91      192.30     10.76 o 
  -5   4   1       37.62       56.06      7.11 o 
  -4   4   1      399.83      477.61     18.69 o 
  -3   4   1       12.60       21.64      4.78 o 
  -2   4   1        1.52        2.26      2.52 o 
  -1   4   1       91.39       74.39      4.26 o 
   0   4   1       43.79       27.95      5.79 o 
   1   4   1       21.22       16.14      3.40 o 
   2   4   1     1438.13     1565.73     34.59 o 
   3   4   1      523.05      521.14     12.10 o 
   4   4   1      392.76      415.97      9.27 o 
   5   4   1        7.86       15.81      3.44 o 
   6   4   1       13.88       32.15      3.74 o 
   7   4   1       18.85       15.41      3.32 o 
   8   4   1       10.28       11.92      3.93 o 
   9   4   1       42.15       38.30      9.35 o 
  10   4   1        1.42        7.13      3.69 o 
  11   4   1        0.07        9.34      2.61 o 
 -11   5   1       29.61       43.20      6.32 o 
 -10   5   1       18.03       22.82      8.71 o 
  -9   5   1        7.03        7.49      2.79 o 
  -8   5   1       74.66       78.04      4.75 o 
  -7   5   1        7.77       11.76      2.79 o 
  -6   5   1       93.66      101.58      6.54 o 
  -5   5   1       76.41       60.02      2.36 o 
  -4   5   1      142.78      133.61     13.45 o 
  -3   5   1      257.82      247.10     10.33 o 
  -2   5   1      328.45      331.39     11.39 o 
  -1   5   1        0.43        3.03      9.46 o 
   0   5   1       46.03       58.84      8.55 o 
   1   5   1      482.48      486.28     27.60 o 
   2   5   1      123.28      138.41      9.37 o 
   3   5   1        0.53        7.79      4.38 o 
   4   5   1       30.12       35.84      3.75 o 
   5   5   1        1.27       -1.43      4.02 o 
   6   5   1        0.47        0.02      2.59 o 
   7   5   1        3.03        4.05      3.31 o 
   8   5   1        0.12        7.30      2.51 o 
   9   5   1       81.13       91.84     25.10 o 
  10   5   1        0.25        3.57      5.04 o 
  -9   6   1        8.19       15.19      6.20 o 
  -8   6   1        3.13        7.76      3.44 o 
  -7   6   1       41.03       35.02      5.23 o 
  -6   6   1       49.54       36.20      4.39 o 
  -5   6   1      136.65      134.92     14.01 o 
  -4   6   1        7.72        4.92      7.55 o 
  -3   6   1      190.97      195.48     40.34 o 
  -2   6   1      395.38      445.16     40.09 o 
  -1   6   1      110.20      120.92     17.45 o 
   0   6   1      101.72      108.76     17.02 o 
   1   6   1       10.24        4.75     12.15 o 
   2   6   1      903.38      911.51     59.99 o 
   3   6   1      502.37      524.01     43.15 o 
   4   6   1      118.50      142.73      8.05 o 
   5   6   1       39.58       37.65      5.67 o 
   6   6   1       94.47       98.91     12.93 o 
   7   6   1      181.76      181.96     27.09 o 
   8   6   1       81.53       92.96     37.34 o 
  -8   7   1        9.46        6.52     10.11 o 
  -7   7   1       51.70       45.99     12.43 o 
  -6   7   1        0.09        5.95      3.93 o 
  -5   7   1        3.69        9.61      4.43 o 
  -4   7   1        5.55       14.64      5.58 o 
  -3   7   1       52.50       55.12     12.51 o 
  -2   7   1       30.15       49.05     14.57 o 
  -1   7   1       39.43       41.04     16.14 o 
   1   7   1       57.70       81.66     13.96 o 
   2   7   1        0.54       -4.73     11.66 o 
   3   7   1        0.10       -2.16      5.67 o 
   4   7   1       14.15       18.93      7.35 o 
   5   7   1        0.44        0.75      3.77 o 
   6   7   1        3.36        7.15      5.95 o 
   7   7   1       21.60       17.18      4.88 o 
  -5   8   1        1.19       -1.12      6.67 o 
  -4   8   1        9.96        2.61      4.11 o 
   3   8   1       33.31       22.52      4.28 o 
   4   8   1       16.96       16.70     19.46 o 
 -12   0   2       10.69       21.94     12.06 o 
 -11   0   2       97.85      114.36      9.71 o 
 -10   0   2        7.25        3.79      7.91 o 
  -9   0   2      333.83      331.01     54.08 o 
  -8   0   2      398.31      368.02     51.47 o 
  -7   0   2     1113.56     1182.05     27.19 o 
  -6   0   2      377.24      397.11     16.58 o 
  -5   0   2      927.07      845.64     16.55 o 
  -4   0   2     7184.45     7079.16     80.62 o 
  -3   0   2     7954.38     6766.70     87.41 o 
  -2   0   2    20453.94    15979.22    275.88 o 
   1   0   2     5277.26     4558.16    102.70 o 
   2   0   2       78.88       64.93      3.30 o 
   3   0   2      123.46      109.00      4.87 o 
   4   0   2      137.66      124.83      7.55 o 
   5   0   2     1689.66     1608.68     33.49 o 
   7   0   2      447.41      429.31     20.89 o 
   8   0   2        0.12        8.18      8.18 o 
   9   0   2       71.43       62.66      9.31 o 
  10   0   2      284.36      269.05     17.03 o 
  11   0   2        2.00        3.85      8.79 o 
  12   0   2        3.70        1.45     35.44 o 
 -13   1   2        3.70        5.86      9.75 o 
 -12   1   2        0.76       -7.66     11.22 o 
 -11   1   2        2.04        9.05      7.19 o 
 -10   1   2      181.83      148.98      9.80 o 
  -9   1   2        1.38        8.74      6.66 o 
  -8   1   2        0.75        7.69      5.19 o 
  -7   1   2      291.46      296.84     10.38 o 
  -6   1   2       54.75       48.50      3.12 o 
  -5   1   2      363.12      356.74      7.12 o 
  -4   1   2      166.69      173.76      3.25 o 
  -3   1   2      104.48       81.03      4.90 o 
  -2   1   2     6756.10     5925.22     54.94 o 
  -1   1   2     1276.71     1038.51     15.27 o 
   0   1   2    19634.31    15693.16    349.96 o 
   1   1   2     1844.66     1620.14     19.85 o 
   2   1   2      581.25      554.86      9.75 o 
   3   1   2      183.36      177.90     10.22 o 
   4   1   2       29.54       37.20      3.55 o 
   5   1   2       21.53       32.80      3.84 o 
   6   1   2       58.71       58.51      7.10 o 
   7   1   2       53.06       60.11     10.84 o 
   8   1   2        0.49        8.69      9.13 o 
   9   1   2        5.23       20.94      7.53 o 
  10   1   2        0.00        4.40     10.64 o 
  11   1   2        0.99        6.36      9.55 o 
 -13   2   2       24.42       14.40      9.77 o 
 -12   2   2       33.80       14.05     12.63 o 
 -11   2   2       64.51       44.21     39.94 o 
 -10   2   2       14.65       34.34     14.93 o 
  -9   2   2       78.85      141.28     32.58 o 
  -8   2   2       15.51        0.35     46.10 o 
  -7   2   2       35.27       46.91      5.12 o 
  -6   2   2        1.12       42.82      4.28 o 
  -5   2   2        0.16       45.54      4.04 o 
  -4   2   2      846.98      815.82     16.53 o 
  -3   2   2     2492.25     2347.35     25.95 o 
  -2   2   2      722.14      612.08     10.23 o 
  -1   2   2     1848.81     1684.62     28.13 o 
   0   2   2     2423.92     2238.29     53.08 o 
   1   2   2      523.95      550.84     16.07 o 
   2   2   2      303.23      302.19     11.09 o 
   3   2   2     1004.39     1142.92     31.01 o 
   4   2   2      193.24      268.56     16.77 o 
   5   2   2        2.96       29.29      4.46 o 
   6   2   2        9.64        5.83      7.74 o 
   7   2   2        8.61       17.01     10.70 o 
   8   2   2      187.42      219.96     20.34 o 
   9   2   2        1.03       45.38     45.59 o 
  10   2   2        0.06        5.62     16.39 o 
  11   2   2       27.59       30.21     10.32 o 
 -13   3   2        2.27        5.45      3.81 o 
 -12   3   2       14.78       15.41     15.19 o 
 -11   3   2       12.24        4.52     27.23 o 
 -10   3   2       10.70       21.45      9.34 o 
  -9   3   2      141.68      105.71     13.17 o 
  -8   3   2      553.53      572.21     27.64 o 
  -7   3   2        4.13        8.26      6.44 o 
  -6   3   2       43.32       35.17      3.83 o 
  -5   3   2       10.55       10.83      2.86 o 
  -4   3   2      789.39      869.89     18.98 o 
  -3   3   2     2244.38     2335.91     29.65 o 
  -2   3   2     1317.56     1263.50     23.33 o 
  -1   3   2      414.76      286.72      9.37 o 
   0   3   2      449.27      454.21     14.68 o 
   1   3   2      364.49      452.13     15.22 o 
   2   3   2     4921.79     5207.47    122.08 o 
   3   3   2      693.65      767.65     26.06 o 
   4   3   2       14.36       16.62      3.64 o 
   5   3   2        9.79       25.20      4.29 o 
   6   3   2      103.75       93.44      4.40 o 
   7   3   2       13.41        8.22      4.98 o 
   8   3   2        2.30       -2.33      5.55 o 
   9   3   2        7.09       10.76      6.15 o 
  10   3   2       12.58       20.74      8.15 o 
  11   3   2        3.22        6.66      7.30 o 
 -12   4   2       83.12        2.75     32.12 o 
 -11   4   2       17.72       24.67      6.96 o 
 -10   4   2        1.61       14.69      6.81 o 
  -9   4   2       84.03       69.81      9.32 o 
  -8   4   2       82.35       78.74      6.99 o 
  -7   4   2      461.42      462.08     28.42 o 
  -6   4   2      157.60      137.77      7.37 o 
  -5   4   2       26.87       36.54      6.22 o 
  -4   4   2      730.84      747.58     12.58 o 
  -3   4   2     1756.93     1768.07     31.83 o 
  -2   4   2      110.99       92.69      4.79 o 
  -1   4   2        1.04        5.34      2.11 o 
   0   4   2      442.57      442.15     10.71 o 
   1   4   2      373.46      366.88     18.19 o 
   2   4   2      482.60      556.04     19.20 o 
   3   4   2       30.24       54.68      6.00 o 
   4   4   2       57.65       54.03      5.04 o 
   5   4   2      250.57      250.51     11.56 o 
   6   4   2       67.95       64.03      5.23 o 
   7   4   2       45.30       37.09      5.73 o 
   8   4   2       14.62       26.88      4.11 o 
   9   4   2       74.58       81.22     12.72 o 
  10   4   2       52.22       58.90      4.61 o 
 -11   5   2        8.39        7.43      5.41 o 
 -10   5   2        0.20        0.76      2.72 o 
  -9   5   2        0.29        7.02      2.56 o 
  -8   5   2        1.95        0.25      2.70 o 
  -7   5   2      196.11      171.00     19.29 o 
  -6   5   2      203.21      204.61     13.06 o 
  -5   5   2        3.20        3.25      1.58 o 
  -4   5   2       79.74       82.94      5.86 o 
  -3   5   2        7.28       12.58      3.49 o 
  -2   5   2       78.97       72.62     11.62 o 
  -1   5   2      325.89      316.44     13.36 o 
   0   5   2       24.29       15.37      4.40 o 
   1   5   2      368.86      369.53     12.98 o 
   2   5   2       92.19       91.12      5.94 o 
   3   5   2      408.49      382.81     16.19 o 
   4   5   2      174.60      156.41      7.46 o 
   5   5   2        6.87        6.24      2.61 o 
   6   5   2        1.06        4.22      2.61 o 
   7   5   2        6.88       10.94      6.25 o 
   8   5   2        0.30        2.43      5.43 o 
   9   5   2        0.58        1.98      6.03 o 
 -10   6   2       32.64       22.76     11.40 o 
  -9   6   2      107.27      100.30     15.14 o 
  -8   6   2       66.02       76.67     11.81 o 
  -7   6   2        1.25        3.71      4.65 o 
  -6   6   2       62.27       52.53      4.59 o 
  -5   6   2        9.05        9.67      3.97 o 
  -4   6   2       13.77       15.55      8.79 o 
  -3   6   2        0.31       11.16     11.92 o 
  -2   6   2       18.83       18.77     12.47 o 
  -1   6   2       72.50       74.84     15.81 o 
   0   6   2      109.04      104.09     11.21 o 
   1   6   2      341.71      366.04     42.95 o 
   2   6   2      274.76      276.10      9.63 o 
   3   6   2        5.31       17.83      5.40 o 
   4   6   2       29.99       22.38      4.87 o 
   5   6   2       33.76       31.67      4.81 o 
   6   6   2       38.35       39.85      6.64 o 
   7   6   2       44.04       44.65     14.21 o 
   8   6   2       27.08       36.06     12.08 o 
  -8   7   2        9.64        7.81      3.37 o 
  -7   7   2       46.90       60.16     16.38 o 
  -6   7   2      123.10      108.75     17.14 o 
  -5   7   2      140.93      149.78     13.86 o 
  -4   7   2       30.08       24.93      5.69 o 
  -3   7   2      137.97      159.78     19.04 o 
  -2   7   2      393.14      422.63     17.35 o 
  -1   7   2       99.21       93.25     18.54 o 
   1   7   2       70.00       56.34     13.13 o 
   2   7   2        0.80        1.38     10.76 o 
   3   7   2       41.93       52.81     10.52 o 
   4   7   2       66.18       67.04     12.59 o 
   5   7   2        7.30        9.16      3.40 o 
   6   7   2        1.80        1.25      5.09 o 
  -6   8   2       22.02       13.21      3.26 o 
  -5   8   2        4.85        5.97      3.88 o 
  -4   8   2        0.35        1.76      4.28 o 
   2   8   2       14.95       13.28     24.17 o 
   3   8   2        0.34       -9.84     19.02 o 
   4   8   2       53.26       28.04     16.88 o 
 -14   1   3        0.01        5.88      7.81 o 
 -13   1   3        0.13        1.61     10.06 o 
 -12   1   3        0.22       -5.88      7.54 o 
 -11   1   3        0.18       27.98      7.36 o 
 -10   1   3        6.74        7.32      8.02 o 
  -9   1   3      150.01      160.69     14.64 o 
  -8   1   3        2.91        4.92      4.96 o 
  -7   1   3       88.56       86.34      6.27 o 
  -6   1   3        1.18        8.14      3.36 o 
  -5   1   3        2.19        4.67      1.51 o 
  -4   1   3       85.69       86.72      3.48 o 
  -3   1   3      637.77      577.82     11.64 o 
  -2   1   3       72.61       62.26      2.31 o 
  -1   1   3     2263.64     2116.58     49.18 o 
   0   1   3     9309.69     8420.26     80.48 o 
   1   1   3     4628.14     4090.50     82.13 o 
   2   1   3      758.51      799.57     13.48 o 
   3   1   3       48.65       69.21      4.23 o 
   4   1   3      127.37      141.34      6.04 o 
   5   1   3        1.02        1.74      3.65 o 
   6   1   3       52.07       53.35      7.35 o 
   7   1   3        8.50        5.07      5.78 o 
   8   1   3       55.30       49.32      8.72 o 
   9   1   3       29.36       35.60      8.99 o 
  10   1   3        0.27        6.43     10.80 o 
  11   1   3       61.19       51.36     19.26 o 
 -14   2   3        7.10        8.31     15.98 o 
 -13   2   3        2.88        2.78     10.44 o 
 -12   2   3        2.52       24.24     15.58 o 
 -11   2   3       24.04       33.68     17.24 o 
 -10   2   3      917.88      843.84     61.34 o 
  -9   2   3      388.00      329.04     50.77 o 
  -8   2   3       36.00       50.41      5.94 o 
  -7   2   3       15.97       29.07     11.77 o 
  -6   2   3     2155.78     2145.65     32.95 o 
  -5   2   3     2300.26     2130.75     37.67 o 
  -4   2   3      410.04      364.55      6.04 o 
  -3   2   3      970.36      933.14     11.20 o 
  -2   2   3      168.99      154.35      6.21 o 
  -1   2   3     1073.99     1037.24     26.33 o 
   0   2   3     2338.26     2185.50     52.44 o 
   1   2   3      620.48      583.13     17.46 o 
   2   2   3     3339.54     3665.25     86.78 o 
   3   2   3      534.03      572.31     18.67 o 
   4   2   3      916.28      937.66     17.87 o 
   5   2   3      228.61      228.78      8.09 o 
   6   2   3        9.78       22.65     14.07 o 
   7   2   3      401.10      424.91     46.46 o 
   8   2   3      107.53      102.98     19.46 o 
   9   2   3        1.17      -31.77     41.34 o 
  10   2   3       62.69       27.98     14.90 o 
  11   2   3        4.65        9.58      5.71 o 
 -13   3   3        4.73        7.21      4.61 o 
 -12   3   3        8.68      -14.23     24.36 o 
 -11   3   3       35.05       46.72      9.24 o 
 -10   3   3       34.48       -1.58     11.13 o 
  -9   3   3      352.30      316.65     27.26 o 
  -8   3   3      252.69      257.48     12.19 o 
  -7   3   3       60.32       72.61      5.68 o 
  -6   3   3       39.41       47.99      4.16 o 
  -5   3   3      662.89      697.73     21.54 o 
  -4   3   3      103.16      133.22      6.22 o 
  -3   3   3        9.32        9.01      1.65 o 
  -2   3   3     1315.78     1336.94     19.58 o 
  -1   3   3        0.02        4.47      2.44 o 
   0   3   3      884.46      889.93     25.18 o 
   1   3   3       87.81      129.95      7.68 o 
   2   3   3       51.25      111.73      6.77 o 
   3   3   3      106.06      127.64      7.22 o 
   4   3   3      980.93     1012.21     35.57 o 
   5   3   3      141.92      122.93      9.63 o 
   6   3   3       28.40       31.42      5.32 o 
   7   3   3       53.42       46.90      6.64 o 
   8   3   3        3.51       12.35      7.32 o 
   9   3   3        5.35        6.24      5.72 o 
  10   3   3        1.09        2.38      4.36 o 
 -12   4   3        0.62       15.52      4.89 o 
 -11   4   3      110.08       97.45     20.68 o 
 -10   4   3        1.09        0.03      7.27 o 
  -9   4   3        0.13        3.06      4.60 o 
  -8   4   3        4.16       32.93      5.20 o 
  -7   4   3       73.12      101.57      5.94 o 
  -6   4   3       69.90       87.77      9.45 o 
  -5   4   3        0.31       -2.09      2.09 o 
  -4   4   3      220.98      248.80      6.99 o 
  -3   4   3       13.33       10.84      2.94 o 
  -2   4   3      119.38      120.66      8.82 o 
  -1   4   3      134.64      121.24      6.75 o 
   0   4   3        3.72        9.63      5.79 o 
   1   4   3       53.16       45.23      3.49 o 
   2   4   3       88.67       92.24      5.38 o 
   3   4   3       93.89       98.85     15.63 o 
   4   4   3       15.87       22.40      4.78 o 
   5   4   3       57.10       42.68      3.22 o 
   6   4   3        1.22       11.00      3.88 o 
   7   4   3       20.53       32.58      5.50 o 
   8   4   3        0.80        2.30      3.96 o 
   9   4   3        9.66       20.30      3.39 o 
 -11   5   3       53.62       57.42      8.61 o 
 -10   5   3        7.68       10.55      2.47 o 
  -9   5   3        4.46        4.62      5.64 o 
  -8   5   3       21.43       30.71      4.84 o 
  -7   5   3        8.54       16.77      4.43 o 
  -6   5   3       61.64       52.60      5.88 o 
  -5   5   3      348.92      352.93     22.35 o 
  -4   5   3      869.31      966.15     28.35 o 
  -3   5   3      432.69      434.80     13.15 o 
  -2   5   3      669.72      684.42     47.02 o 
  -1   5   3      142.06      163.29     18.81 o 
   0   5   3     1042.59     1108.77     32.41 o 
   1   5   3       77.04       95.60      8.80 o 
   2   5   3      415.62      411.44      7.19 o 
   3   5   3      176.11      192.07      6.59 o 
   4   5   3       11.76        9.89      3.56 o 
   5   5   3      102.97      102.58      6.06 o 
   6   5   3      137.93      122.60      9.78 o 
   7   5   3       47.09       41.93      9.02 o 
   8   5   3        6.52        7.23     17.07 o 
   9   5   3        0.68        2.12      4.83 o 
 -10   6   3       35.71       30.90      7.20 o 
  -9   6   3       24.90       18.65      3.78 o 
  -8   6   3        0.74        0.53      3.77 o 
  -7   6   3       31.62       31.24      8.56 o 
  -6   6   3      241.16      261.06     25.69 o 
  -5   6   3      682.04      602.93     60.28 o 
  -4   6   3       68.05       70.00     14.68 o 
  -3   6   3      104.06       96.14     16.03 o 
  -2   6   3       19.27       25.70     13.45 o 
  -1   6   3      737.59      735.58    216.62 o 
   0   6   3      252.76      272.86     59.83 o 
   1   6   3       20.30       26.54     11.80 o 
   2   6   3       13.24       18.96      7.58 o 
   3   6   3       81.61       87.43      5.70 o 
   4   6   3       26.79       35.56      5.06 o 
   5   6   3        2.43        3.86      3.85 o 
   6   6   3        0.03        0.46      6.04 o 
   7   6   3       10.28        5.11      4.99 o 
  -9   7   3        0.21        8.65      4.92 o 
  -8   7   3        3.88        6.06      3.76 o 
  -7   7   3        0.17        4.39      3.90 o 
  -6   7   3       63.55       60.52      6.20 o 
  -5   7   3        1.26       -1.04      4.73 o 
  -4   7   3       11.85        8.22      1.96 o 
  -3   7   3       26.91       38.51     13.59 o 
  -2   7   3      151.59      124.85     14.73 o 
   0   7   3       15.62       26.48     33.31 o 
   1   7   3        2.02        5.61     19.26 o 
   2   7   3      155.99      135.33      7.66 o 
   3   7   3        0.70        4.72      4.05 o 
   4   7   3        1.83        3.17      5.59 o 
   5   7   3        0.06       10.81     10.18 o 
   6   7   3        0.07        1.71      6.59 o 
  -6   8   3       32.82       29.19      7.29 o 
  -5   8   3       46.56       55.73      5.32 o 
  -4   8   3       27.89       27.08      4.90 o 
   1   8   3       11.87       15.31     24.82 o 
   2   8   3       25.30       17.79     21.60 o 
   3   8   3       12.39        0.52     18.16 o 
 -13   0   4        1.30       -9.89      9.89 o 
 -12   0   4      181.06      165.39     23.72 o 
 -11   0   4      109.40       99.82     10.22 o 
 -10   0   4       97.85       76.09     27.30 o 
  -9   0   4       11.70       15.81      8.27 o 
  -8   0   4      808.09      847.13     23.05 o 
  -7   0   4     1386.97     1459.98     29.65 o 
  -6   0   4     1725.36     1900.17     33.22 o 
  -5   0   4     2983.56     2879.25     42.34 o 
  -4   0   4      281.35      251.14      8.29 o 
  -3   0   4      549.67      550.04     12.97 o 
  -2   0   4    10465.09     9384.21    209.71 o 
  -1   0   4     6937.03     6957.41    156.45 o 
   0   0   4     1836.18     1897.01     44.61 o 
   1   0   4      149.94      135.74      4.43 o 
   2   0   4      445.77      393.27      9.93 o 
   3   0   4      492.43      472.71     11.89 o 
   4   0   4        5.29       14.32      9.19 o 
   5   0   4      159.69      126.49     13.26 o 
   6   0   4      146.35      129.87     13.88 o 
   7   0   4       23.95       22.75      9.30 o 
   8   0   4        7.93        8.88      8.72 o 
   9   0   4       12.30        4.13     11.10 o 
  10   0   4        2.31        3.06     38.49 o 
 -14   1   4        5.48        0.40     16.39 o 
 -13   1   4       57.95       32.95     15.09 o 
 -12   1   4      102.71       90.28     12.00 o 
 -11   1   4       82.36       90.40      8.26 o 
 -10   1   4       73.90       51.63      8.74 o 
  -9   1   4      204.91      228.33     16.90 o 
  -8   1   4      149.62      150.60     15.42 o 
  -7   1   4        6.94       12.03      4.22 o 
  -6   1   4        9.10       16.19      1.81 o 
  -5   1   4        7.11       18.63      2.81 o 
  -4   1   4     2650.96     2456.78     33.32 o 
  -3   1   4       15.76       17.07      1.42 o 
  -2   1   4     3920.21     3772.70     35.76 o 
  -1   1   4     7354.07     7108.32     68.12 o 
   0   1   4     4525.79     4470.40     45.54 o 
   1   1   4      319.36      335.79     11.01 o 
   2   1   4     1081.29     1074.66     14.77 o 
   3   1   4      429.88      466.83     12.89 o 
   4   1   4      202.86      214.95      8.63 o 
   5   1   4      149.46      146.89      9.50 o 
   6   1   4       13.44       18.90      6.15 o 
   7   1   4        6.05        0.44      9.20 o 
   8   1   4       56.67       76.39      9.22 o 
   9   1   4       19.14       19.30      9.79 o 
  10   1   4       56.61       51.03      9.92 o 
 -14   2   4        2.50        3.85      9.24 o 
 -13   2   4       11.44       16.03     12.36 o 
 -12   2   4        5.42       11.08     15.97 o 
 -11   2   4        7.80       19.82     14.25 o 
 -10   2   4       64.91       86.89     24.76 o 
  -9   2   4      171.53      196.22     41.44 o 
  -8   2   4      698.49      614.16     57.28 o 
  -7   2   4        1.62        1.96     10.86 o 
  -6   2   4       27.21       47.94     10.68 o 
  -5   2   4        3.75       18.09      5.93 o 
  -4   2   4       94.22       84.21      3.80 o 
  -3   2   4      410.28      387.35      7.96 o 
  -2   2   4      580.52      580.21     16.36 o 
  -1   2   4       20.00       18.89      2.84 o 
   0   2   4      529.82      532.95     16.06 o 
   2   2   4      919.58      920.44     26.42 o 
   3   2   4      686.14      725.89     38.21 o 
   4   2   4       70.42       72.55      7.54 o 
   5   2   4       71.85       77.89      9.11 o 
   6   2   4       33.81       46.71     22.47 o 
   7   2   4        6.13       21.27      8.38 o 
   8   2   4        9.76      -35.62     44.47 o 
   9   2   4        0.05       11.74     14.45 o 
  10   2   4        0.01        3.20      4.79 o 
 -13   3   4       17.59       13.41     12.19 o 
 -12   3   4        8.97       24.10     27.61 o 
 -11   3   4        2.02        3.41     14.32 o 
 -10   3   4      192.66      153.77     18.09 o 
  -9   3   4      420.41      425.78     26.85 o 
  -8   3   4      252.62      290.49     23.95 o 
  -7   3   4      846.39      742.53     26.55 o 
  -6   3   4      494.16      511.91     13.47 o 
  -5   3   4      499.52      458.45     42.21 o 
  -4   3   4      127.48      131.88      7.91 o 
  -3   3   4       22.22       17.16      2.72 o 
  -2   3   4      100.52      100.92      6.77 o 
  -1   3   4       52.21       33.82      4.28 o 
   0   3   4      353.72      416.59     14.70 o 
   1   3   4     1243.06     1364.18     32.18 o 
   2   3   4       88.03      115.75      6.01 o 
   3   3   4      455.98      486.05     10.59 o 
   4   3   4      396.12      395.42     21.56 o 
   5   3   4      271.05      252.16     10.12 o 
   6   3   4       72.26       63.61      7.42 o 
   7   3   4       59.09       53.64      6.00 o 
   8   3   4        4.28       14.35      8.38 o 
   9   3   4       27.64       40.47      6.17 o 
  10   3   4        1.35        3.13     11.63 o 
 -13   4   4        1.01       10.14      3.25 o 
 -12   4   4       15.36       14.80      6.51 o 
 -11   4   4       30.38       29.32      7.06 o 
 -10   4   4       21.97       24.71      6.10 o 
  -9   4   4        2.62        3.73      4.78 o 
  -8   4   4     1003.77     1015.51     64.27 o 
  -7   4   4      568.94      490.48     20.73 o 
  -6   4   4      235.39      218.87     11.95 o 
  -5   4   4      155.20      176.43      5.18 o 
  -4   4   4      310.03      310.16     12.90 o 
  -3   4   4     1038.93     1033.07     15.94 o 
  -2   4   4      347.64      331.70     10.60 o 
  -1   4   4      668.13      649.93     20.92 o 
   0   4   4       13.99       27.70     18.16 o 
   1   4   4      427.78      372.53      8.91 o 
   2   4   4      305.91      326.82     24.41 o 
   3   4   4      878.44      887.03     13.28 o 
   4   4   4      439.97      444.48     10.61 o 
   5   4   4        5.48        6.37      3.19 o 
   6   4   4       76.37       82.69      6.68 o 
   7   4   4        0.51       -0.53      3.61 o 
   8   4   4        0.22        3.91      3.24 o 
   9   4   4        6.46        9.80      2.85 o 
 -12   5   4       12.15       10.85      5.85 o 
 -11   5   4        0.11        7.57      3.29 o 
 -10   5   4        6.99        3.28      4.39 o 
  -9   5   4        0.12        0.90      4.45 o 
  -8   5   4        0.09        7.95      4.67 o 
  -7   5   4      187.78      177.21     14.97 o 
  -6   5   4       53.31       58.79      8.43 o 
  -5   5   4       37.78       36.79      2.43 o 
  -4   5   4      103.34      106.58      7.84 o 
  -3   5   4       24.15       22.57      7.05 o 
  -2   5   4       46.21       36.60      6.54 o 
  -1   5   4       88.22      112.01      6.37 o 
   0   5   4      468.81      443.57     12.57 o 
   1   5   4        7.99       13.35      3.45 o 
   2   5   4      197.11      196.42      7.62 o 
   3   5   4        0.86       18.38      3.20 o 
   4   5   4       45.37       34.03      3.72 o 
   5   5   4        1.67        2.08      3.82 o 
   6   5   4       49.63       60.50      7.53 o 
   7   5   4       23.23       32.31     10.31 o 
   8   5   4       16.09       15.82      5.28 o 
 -11   6   4        6.83        8.53      4.95 o 
 -10   6   4        3.88        7.79      3.32 o 
  -9   6   4        1.98        0.77      3.62 o 
  -8   6   4       24.24       23.68      4.39 o 
  -7   6   4       10.24       10.40      4.14 o 
  -6   6   4       12.10       17.11      4.20 o 
  -5   6   4       62.56       72.10      5.54 o 
  -4   6   4        0.12      -11.03     11.03 o 
  -3   6   4       24.56       14.80     12.20 o 
  -2   6   4      877.53      861.16    332.58 o 
  -1   6   4      175.69      216.93     29.10 o 
   0   6   4       92.60       77.20     13.24 o 
   1   6   4       40.48       54.53     10.35 o 
   2   6   4        4.08        4.64      5.36 o 
   3   6   4        0.31       -2.89      4.61 o 
   4   6   4       15.01       17.98      6.03 o 
   5   6   4        1.66        1.65      7.04 o 
   6   6   4        2.85        2.22      6.68 o 
   7   6   4        3.86        0.24      4.31 o 
  -9   7   4       81.78       83.81     14.41 o 
  -8   7   4       57.29       64.54     16.66 o 
  -7   7   4        2.25       -2.90      4.14 o 
  -6   7   4        0.30       -0.11      4.35 o 
  -5   7   4        2.03        5.89      4.53 o 
  -4   7   4        3.19        1.34      4.05 o 
  -3   7   4       70.96       67.02     15.62 o 
  -2   7   4        5.85        7.67     14.00 o 
  -1   7   4      483.81      720.10     49.17 o 
   0   7   4      268.73      250.82     45.08 o 
   1   7   4       76.76      108.44     12.57 o 
   2   7   4        3.55        3.87      4.35 o 
   3   7   4       11.34        3.97      6.82 o 
   4   7   4       86.50       86.45     31.79 o 
   5   7   4       41.50       36.90     16.48 o 
  -6   8   4       31.99       28.77      4.08 o 
  -5   8   4        3.53        2.26      4.05 o 
  -4   8   4      144.89      136.70      3.92 o 
   0   8   4        1.02        1.16     23.89 o 
   1   8   4       28.85       18.41     21.94 o 
   2   8   4        7.53       36.08     21.92 o 
 -15   1   5        0.04       15.18     31.04 o 
 -14   1   5        2.34       -7.45     11.61 o 
 -13   1   5       54.90       43.07     12.81 o 
 -12   1   5      192.70      194.52     22.90 o 
 -11   1   5       89.10       97.03      8.80 o 
 -10   1   5      179.36      228.90     23.10 o 
  -9   1   5        1.95       24.54      7.76 o 
  -8   1   5       46.17       43.29      5.74 o 
  -7   1   5      527.42      563.55     12.66 o 
  -6   1   5      830.20      800.66     14.81 o 
  -5   1   5      282.52      326.90      5.76 o 
  -4   1   5      929.55      972.45     17.13 o 
  -3   1   5     2007.49     2071.15     32.21 o 
  -2   1   5     1758.02     1728.20     19.03 o 
  -1   1   5      199.33      278.20      5.36 o 
   0   1   5      830.80      830.70     16.46 o 
   1   1   5       14.21       24.50      4.63 o 
   2   1   5       46.76       43.38      4.09 o 
   3   1   5       17.71       16.76      4.02 o 
   4   1   5       58.60       70.73      5.68 o 
   5   1   5       31.42       41.12      7.48 o 
   6   1   5       51.74       75.03      9.10 o 
   7   1   5      356.25      325.30     16.31 o 
   8   1   5       87.13       98.18      9.46 o 
   9   1   5       32.75       30.66     31.23 o 
  10   1   5        3.03        5.30     11.35 o 
 -14   2   5        7.17        2.94      9.54 o 
 -13   2   5       34.45       14.68     13.99 o 
 -12   2   5        1.90       -9.17     32.00 o 
 -11   2   5        2.61        7.45     13.34 o 
 -10   2   5        0.52       -1.90      9.61 o 
  -9   2   5      254.67      289.20     50.09 o 
  -8   2   5        4.13       -8.31     28.02 o 
  -7   2   5        5.11       -0.01     10.95 o 
  -6   2   5      428.13      372.44     21.19 o 
  -5   2   5      768.06      713.74     19.60 o 
  -4   2   5      843.44      835.47     15.01 o 
  -3   2   5      599.81      562.31     16.17 o 
  -2   2   5       82.66       73.50      5.24 o 
  -1   2   5      943.44      927.14     16.83 o 
   0   2   5     4447.04     4551.27    106.31 o 
   1   2   5     2957.89     3099.48     75.02 o 
   2   2   5       37.22       57.93      8.66 o 
   3   2   5       90.09       95.57      8.59 o 
   4   2   5      264.55      279.94     13.80 o 
   5   2   5       20.12       25.78      5.59 o 
   6   2   5       63.18       64.94     14.21 o 
   7   2   5      100.42      118.30     48.37 o 
   8   2   5       39.43       69.51     41.00 o 
   9   2   5        0.09        2.51     11.64 o 
 -14   3   5        0.23        2.74      4.19 o 
 -13   3   5        2.57       29.23     24.67 o 
 -12   3   5        8.61       20.89      9.67 o 
 -11   3   5       40.47       38.27     10.48 o 
 -10   3   5       45.81       57.10     12.07 o 
  -9   3   5       44.22       85.51     11.33 o 
  -8   3   5        9.30       15.34      3.93 o 
  -7   3   5      184.72      178.67      8.32 o 
  -6   3   5     1243.96     1122.71     32.20 o 
  -5   3   5     1593.78     1670.29     34.31 o 
  -4   3   5        2.66       -2.34      2.38 o 
  -3   3   5      141.15      146.99      9.07 o 
  -2   3   5      109.87      115.30      7.56 o 
  -1   3   5        0.27        5.04      3.04 o 
   0   3   5       57.86       51.68      4.65 o 
   1   3   5      898.71      861.05     49.70 o 
   2   3   5      227.08      229.32     18.48 o 
   3   3   5        8.10       14.18      4.22 o 
   4   3   5        9.63       17.35      4.63 o 
   5   3   5       14.10       23.00      7.09 o 
   6   3   5        0.53        7.79      6.06 o 
   7   3   5       24.39       22.02      5.15 o 
   8   3   5        2.35       -6.27      6.27 o 
   9   3   5        9.21       12.32      4.00 o 
 -13   4   5        1.18       11.85      8.03 o 
 -12   4   5        1.95        7.02      6.61 o 
 -11   4   5        9.77       13.11      7.35 o 
 -10   4   5        2.28        9.76      5.70 o 
  -9   4   5       43.23       32.05      5.86 o 
  -8   4   5       67.63       76.00      3.87 o 
  -7   4   5       75.05       98.07     16.10 o 
  -6   4   5       45.89       41.77      3.68 o 
  -5   4   5        2.93       -1.93      2.94 o 
  -4   4   5      177.49      169.87      8.71 o 
  -3   4   5      128.49      129.71     20.02 o 
  -2   4   5        5.37        4.95      4.57 o 
  -1   4   5        8.90       12.47      4.24 o 
   0   4   5        7.42       15.06      5.50 o 
   1   4   5      325.40      305.31     16.95 o 
   2   4   5      107.12      141.84      8.11 o 
   3   4   5       11.71       86.12      5.32 o 
   4   4   5      140.62      131.82      5.32 o 
   5   4   5        3.37        0.04      4.01 o 
   6   4   5       18.13       16.07      4.11 o 
   7   4   5       14.09       11.07      5.93 o 
   8   4   5        4.14        7.32      3.52 o 
 -12   5   5       41.94       26.10     16.96 o 
 -11   5   5       71.34       97.04     20.45 o 
 -10   5   5        1.70        2.23      4.77 o 
  -9   5   5       38.31       35.14      8.00 o 
  -8   5   5      549.84      589.24     47.63 o 
  -7   5   5      435.19      411.14     29.79 o 
  -6   5   5      177.09      201.29      5.47 o 
  -5   5   5       21.01       31.29      3.33 o 
  -4   5   5       74.90       64.32      6.99 o 
  -3   5   5      150.13      137.02      8.52 o 
  -2   5   5       10.65       12.75      5.94 o 
  -1   5   5      398.15      377.55      8.64 o 
   0   5   5        9.12        5.97      3.54 o 
   1   5   5      389.56      427.42      8.21 o 
   2   5   5      729.84      752.97     15.31 o 
   3   5   5       44.55       41.31      4.29 o 
   4   5   5        1.86        8.97      8.91 o 
   5   5   5       44.61       45.23      9.15 o 
   6   5   5       53.07       65.44      9.89 o 
   7   5   5       37.39       36.39      6.14 o 
 -11   6   5       11.53       10.29      6.84 o 
 -10   6   5       10.43       11.30      3.70 o 
  -9   6   5       36.68       29.00      4.15 o 
  -8   6   5       44.22       42.07      4.47 o 
  -7   6   5       76.12       70.54      5.98 o 
  -6   6   5       38.62       39.03      5.47 o 
  -5   6   5      132.46      130.87      5.46 o 
  -4   6   5      151.27      164.85     20.33 o 
  -3   6   5       11.78        2.37     12.58 o 
  -2   6   5      133.60      124.90     26.95 o 
  -1   6   5       15.24       18.59     13.13 o 
   0   6   5      480.89      467.43     56.39 o 
   1   6   5       70.66       81.66      6.48 o 
   2   6   5       60.58       61.38      5.25 o 
   3   6   5        0.77        2.80      5.74 o 
   4   6   5       86.85       64.10      9.45 o 
   5   6   5       81.34       75.02     30.23 o 
   6   6   5        4.42        3.38      4.44 o 
  -9   7   5       10.97        7.06      3.76 o 
  -8   7   5        0.00        3.50      4.10 o 
  -7   7   5       11.16        9.32      4.29 o 
  -6   7   5       12.38       11.15      6.41 o 
  -5   7   5       18.94       13.64      9.29 o 
  -4   7   5        1.24        0.76      1.52 o 
  -3   7   5       20.05       16.02     13.23 o 
  -2   7   5        4.91        2.37     12.72 o 
  -1   7   5       47.39       57.54     33.72 o 
   0   7   5      157.69      236.03     46.17 o 
   1   7   5       34.42       12.90     24.31 o 
   2   7   5        8.50       14.74      7.18 o 
   3   7   5       17.80       12.88      6.13 o 
   4   7   5        2.39       10.62      4.88 o 
  -6   8   5        1.41        0.22      3.53 o 
  -5   8   5       86.17       96.63      6.25 o 
  -4   8   5       82.87       84.64      2.36 o 
  -3   8   5       16.08       15.51      1.45 o 
   0   8   5       52.00       21.86     22.22 o 
   1   8   5       26.06       28.74      6.87 o 
 -14   0   6        0.21        5.78      9.08 o 
 -13   0   6      230.97      201.30     61.46 o 
 -12   0   6        3.82        4.37      7.93 o 
 -11   0   6      635.52      626.47     66.79 o 
 -10   0   6      219.29      206.40     14.03 o 
  -9   0   6       26.65       22.38      7.99 o 
  -8   0   6     2151.48     2422.37     42.87 o 
  -7   0   6      106.61       95.91      9.08 o 
  -6   0   6     4825.13     4943.27     67.94 o 
  -5   0   6      557.16      632.77     18.82 o 
  -4   0   6     1488.44     1396.38     16.32 o 
  -3   0   6      599.86      579.90     18.49 o 
  -2   0   6     2459.21     2487.77     35.47 o 
  -1   0   6       63.24       67.58     11.29 o 
   0   0   6     2414.34     2530.31     39.41 o 
   1   0   6      168.48      172.46      6.38 o 
   2   0   6      263.51      280.49      9.82 o 
   3   0   6      321.91      318.24     19.51 o 
   4   0   6       41.65       32.37     10.90 o 
   5   0   6       97.42       90.32     11.50 o 
   6   0   6        8.04        0.02      9.18 o 
   7   0   6        8.85        8.97     13.07 o 
   8   0   6       32.51       14.39     10.80 o 
   9   0   6        3.41       29.56     45.65 o 
 -15   1   6        6.50       16.58      8.75 o 
 -14   1   6        0.50        7.34     15.43 o 
 -13   1   6       55.69       23.35     14.06 o 
 -12   1   6       39.59       48.97      7.82 o 
 -11   1   6      147.02      150.01     10.49 o 
 -10   1   6       70.09       84.17     11.59 o 
  -9   1   6      442.22      447.30     47.42 o 
  -8   1   6       40.36       37.01      9.70 o 
  -7   1   6     1647.40     1750.23     19.72 o 
  -6   1   6     3005.42     3052.25     25.87 o 
  -5   1   6     1962.08     1973.24     29.10 o 
  -4   1   6      460.26      449.76      6.93 o 
  -3   1   6       79.76       74.16      3.40 o 
  -2   1   6     2413.03     2532.71     27.46 o 
  -1   1   6        0.44       47.65      2.94 o 
   0   1   6        1.58       25.95      4.50 o 
   1   1   6      686.27      737.19     14.35 o 
   2   1   6       66.63       47.89      8.29 o 
   3   1   6        1.98        2.87      4.01 o 
   4   1   6      237.10      275.51     16.53 o 
   5   1   6      236.30      242.19     15.29 o 
   6   1   6       66.13      101.67     11.31 o 
   7   1   6       12.08       37.91      9.84 o 
   8   1   6       37.01       34.71     20.41 o 
   9   1   6        3.60        5.31      8.67 o 
 -15   2   6        2.30        8.02      9.25 o 
 -14   2   6        3.03        7.12     11.10 o 
 -13   2   6        0.09       20.84     15.61 o 
 -12   2   6       69.24       51.55     24.14 o 
 -11   2   6       19.53        4.58     13.09 o 
 -10   2   6      231.48      218.68     14.77 o 
  -9   2   6      254.37      256.64     24.47 o 
  -8   2   6      127.00      104.85     40.22 o 
  -7   2   6      448.05      421.63     17.56 o 
  -6   2   6      228.20      249.25     21.02 o 
  -5   2   6      102.41      100.98      5.02 o 
  -4   2   6        6.07        2.01      2.00 o 
  -3   2   6       10.65        6.25      2.24 o 
  -2   2   6      117.75      116.72      5.26 o 
  -1   2   6      118.15      106.36      3.33 o 
   0   2   6     1190.74     1304.72     17.48 o 
   1   2   6      339.13      397.82     15.01 o 
   2   2   6      335.34      365.14     15.12 o 
   3   2   6       28.90       16.90      6.08 o 
   4   2   6       29.05       39.73      7.06 o 
   5   2   6       12.03       22.58      7.88 o 
   6   2   6      102.92       96.56     20.57 o 
   7   2   6        1.50        5.53     41.04 o 
   8   2   6        0.50       -6.15      8.15 o 
   9   2   6        0.67        3.51      7.53 o 
 -14   3   6       18.04        2.13     12.70 o 
 -13   3   6       48.18       30.71     26.97 o 
 -12   3   6       63.40       47.17      9.86 o 
 -11   3   6       25.14       21.93     11.06 o 
 -10   3   6     1605.47     1623.84    133.71 o 
  -9   3   6       10.13       18.49      3.41 o 
  -8   3   6      355.50      313.42      7.89 o 
  -7   3   6      434.53      410.06     15.84 o 
  -6   3   6      125.01      125.98     10.89 o 
  -4   3   6     1079.83     1045.50     18.56 o 
  -3   3   6     1565.03     1503.01     39.18 o 
  -2   3   6      284.22      302.20     12.05 o 
  -1   3   6        8.37        0.91      2.75 o 
   0   3   6      586.83      573.65     18.66 o 
   1   3   6     1659.20     1657.57     56.17 o 
   2   3   6      299.18      304.04     12.67 o 
   3   3   6        0.90       -3.87      4.29 o 
   4   3   6        0.18        4.22      4.14 o 
   5   3   6        3.19        9.90      5.03 o 
   6   3   6        1.32        4.26      5.78 o 
   7   3   6        0.93       -4.29      6.40 o 
   8   3   6       22.88       20.42      4.91 o 
 -13   4   6        2.85       10.23      6.98 o 
 -12   4   6        3.11        7.17      7.11 o 
 -11   4   6      162.45      163.41     24.22 o 
 -10   4   6        1.85       -1.62      5.73 o 
  -9   4   6       45.01       37.72      4.46 o 
  -8   4   6       62.78       57.23      6.87 o 
  -7   4   6       32.09       26.29      1.90 o 
  -6   4   6       20.13       16.45      4.19 o 
  -5   4   6       81.95       72.88      7.88 o 
  -4   4   6       16.68       14.09      7.49 o 
  -3   4   6       79.76       83.42      6.33 o 
  -2   4   6      426.27      402.99     23.27 o 
  -1   4   6       20.60       22.23      3.68 o 
   0   4   6        7.42        7.67      3.31 o 
   1   4   6      351.94      349.95     17.63 o 
   2   4   6     1292.43     1235.31     42.55 o 
   3   4   6      100.04      151.48      8.88 o 
   4   4   6       22.47       14.68      4.39 o 
   5   4   6        4.20        1.66      3.78 o 
   6   4   6       18.98       20.59      3.90 o 
   7   4   6       24.65       28.30      3.36 o 
 -12   5   6        1.73        2.32      5.27 o 
 -11   5   6       81.74       76.11     26.21 o 
 -10   5   6       47.65       38.42      7.41 o 
  -9   5   6       12.83       10.16      5.07 o 
  -8   5   6      159.89      165.43     12.39 o 
  -7   5   6        7.20       12.27      3.40 o 
  -6   5   6        0.85        6.20      1.81 o 
  -5   5   6      207.00      186.35     16.46 o 
  -4   5   6      381.79      391.61     16.21 o 
  -3   5   6      283.99      325.69     57.42 o 
  -2   5   6        9.63       12.07      5.21 o 
  -1   5   6       79.61       78.79      5.49 o 
   0   5   6       53.19       58.62      4.63 o 
   1   5   6       22.36       43.15      3.70 o 
   2   5   6        8.13        3.15      4.86 o 
   3   5   6        5.00       16.52      5.73 o 
   4   5   6       24.74       16.56      5.32 o 
   5   5   6        3.01        1.16      4.56 o 
   6   5   6        0.37        1.33      4.01 o 
   7   5   6        5.47        5.42      4.35 o 
 -11   6   6       29.47       17.90     17.03 o 
 -10   6   6       10.92        9.07      3.89 o 
  -9   6   6       22.57       24.89      4.27 o 
  -8   6   6       94.10       82.40      6.93 o 
  -7   6   6        0.13        3.77      2.98 o 
  -6   6   6      151.99      147.27     10.04 o 
  -5   6   6        3.50       -1.90      7.77 o 
  -4   6   6      130.79      128.77      9.06 o 
  -3   6   6      174.14      190.89     64.49 o 
  -2   6   6       32.68       49.16     13.34 o 
  -1   6   6       52.72       59.57     13.54 o 
   0   6   6       84.57       78.45     11.27 o 
   1   6   6       78.58       74.85      7.26 o 
   2   6   6       25.16       15.39      7.69 o 
   3   6   6        1.92        0.16      6.17 o 
   4   6   6        7.30        8.92      5.46 o 
   5   6   6       23.24       20.87      5.17 o 
  -9   7   6       56.09       69.04     12.35 o 
  -8   7   6       30.33       31.57      8.81 o 
  -7   7   6       15.92       21.48      4.53 o 
  -6   7   6       27.76       24.39      2.92 o 
  -5   7   6      236.65      266.20      8.68 o 
  -4   7   6      408.01      366.97     15.17 o 
  -3   7   6      188.03      187.88      9.13 o 
  -2   7   6       12.91       12.66      1.89 o 
  -1   7   6        0.31        7.39     26.73 o 
   0   7   6       62.09       51.36     28.63 o 
   1   7   6       70.06       53.86     26.05 o 
   2   7   6       13.08       11.44      6.15 o 
   3   7   6       54.55       53.22     11.12 o 
  -6   8   6        0.80        1.15      3.49 o 
  -5   8   6       13.06       16.50      1.22 o 
  -4   8   6        0.07        0.59      1.09 o 
  -3   8   6       52.82       57.34      2.22 o 
  -2   8   6       66.02       78.58      2.58 o 
  -1   8   6       20.41       21.84      8.04 o 
   0   8   6        1.23        0.22      1.57 o 
 -15   1   7       10.83       10.72      8.31 o 
 -14   1   7        5.03       -1.79     11.15 o 
 -13   1   7        3.27        2.20      7.31 o 
 -12   1   7        8.63        6.65      7.30 o 
 -11   1   7       39.87       39.71      8.36 o 
 -10   1   7      101.39       91.08     12.54 o 
  -9   1   7       12.92       14.66      6.81 o 
  -8   1   7      703.97      741.26     12.20 o 
  -7   1   7      531.20      525.51      9.15 o 
  -6   1   7     1334.07     1315.40     14.43 o 
  -5   1   7     1621.01     1731.23     16.83 o 
  -4   1   7       16.94       11.78      1.41 o 
  -3   1   7       48.58       58.28      2.55 o 
  -2   1   7     1941.76     2047.96     25.09 o 
  -1   1   7     3581.64     3839.52     34.05 o 
   0   1   7       26.30       59.51      6.81 o 
   1   1   7       35.28       39.72      4.48 o 
   2   1   7        0.34       31.41      4.83 o 
   3   1   7      897.73      928.61     29.65 o 
   4   1   7      367.84      378.14     11.28 o 
   5   1   7       19.23       50.98     41.29 o 
   6   1   7        4.21       11.23      9.73 o 
   7   1   7        5.92        4.59     12.37 o 
   8   1   7        6.80        5.18      9.79 o 
 -15   2   7        0.48        4.41     23.18 o 
 -14   2   7        7.73       -0.30     12.06 o 
 -13   2   7       87.38      100.89     26.84 o 
 -12   2   7      124.96      110.77     17.17 o 
 -11   2   7       34.95       26.80      4.87 o 
 -10   2   7       23.41       39.30     12.77 o 
  -9   2   7      424.76      410.09     26.00 o 
  -8   2   7       56.78       78.84     44.52 o 
  -7   2   7      139.43      136.28      6.41 o 
  -6   2   7      464.46      488.14     13.57 o 
  -5   2   7        1.56        1.76      2.35 o 
  -4   2   7      277.59      249.44      8.79 o 
  -3   2   7      176.85      181.58      6.32 o 
  -2   2   7      489.54      465.33      7.75 o 
  -1   2   7      363.98      355.63     24.51 o 
   0   2   7       50.02       40.51      3.95 o 
   1   2   7      106.66      131.45      9.52 o 
   2   2   7        6.22       -4.25      5.14 o 
   3   2   7       16.15        1.18      6.57 o 
   4   2   7      281.88      266.93     24.29 o 
   5   2   7      125.40      148.07     10.50 o 
   6   2   7        1.78       -9.45     43.24 o 
   7   2   7       28.18       15.65     12.36 o 
   8   2   7        4.22       11.25      4.87 o 
 -14   3   7       19.66       31.55     17.65 o 
 -13   3   7        6.63       13.93     17.20 o 
 -12   3   7        2.99       10.28     11.47 o 
 -11   3   7       21.21       26.85     10.96 o 
 -10   3   7      471.27      497.43     68.86 o 
  -9   3   7      159.05      151.25      8.65 o 
  -8   3   7      202.30      190.42     10.33 o 
  -7   3   7      158.85      163.01     16.19 o 
  -6   3   7      506.52      505.08     19.55 o 
  -5   3   7        3.96        2.94      3.34 o 
  -4   3   7      143.35      127.09     21.30 o 
  -3   3   7      262.88      285.83     12.09 o 
  -2   3   7      151.63      147.55      8.56 o 
  -1   3   7      170.22      148.28     10.34 o 
   0   3   7      844.26      827.21     26.44 o 
   1   3   7       84.10      130.95     18.64 o 
   2   3   7       43.19       51.38      5.41 o 
   3   3   7      126.09      186.33     11.96 o 
   4   3   7      145.65      133.53     12.67 o 
   5   3   7        0.67        1.57      5.01 o 
   6   3   7        7.79       12.95      4.48 o 
   7   3   7        2.94       -4.46      4.46 o 
   8   3   7        5.42        2.55      3.37 o 
 -13   4   7        0.86        5.80      8.96 o 
 -12   4   7       34.66       24.10     17.25 o 
 -11   4   7       64.77       48.06      8.22 o 
 -10   4   7        2.46       15.34      7.84 o 
  -9   4   7        0.14        4.59      2.94 o 
  -8   4   7      275.70      268.16     13.36 o 
  -7   4   7        0.13        3.72      2.48 o 
  -6   4   7       19.81       16.94      8.24 o 
  -5   4   7      113.16      106.84      8.18 o 
  -4   4   7       43.18       35.17      9.33 o 
  -3   4   7       25.60       11.86      7.15 o 
  -2   4   7       55.03       50.09      4.65 o 
  -1   4   7       10.62        6.07      3.43 o 
   0   4   7       21.81       23.71      4.45 o 
   1   4   7      299.19      335.76      7.80 o 
   2   4   7      255.61      247.04      7.15 o 
   3   4   7       80.12       63.82      8.23 o 
   4   4   7        0.41        1.24      3.76 o 
   5   4   7       14.30       17.55      4.10 o 
   6   4   7       14.05       13.30      2.97 o 
   7   4   7        7.67       13.82      2.13 o 
 -13   5   7        5.78        6.21      5.58 o 
 -12   5   7       13.56       16.01      7.04 o 
 -11   5   7        8.53        9.73      4.82 o 
 -10   5   7       15.82       18.19      5.15 o 
  -9   5   7        2.20        8.74      4.92 o 
  -8   5   7       48.54       41.21      4.39 o 
  -7   5   7      102.88       95.49      6.20 o 
  -6   5   7      138.37      145.00      3.80 o 
  -5   5   7      393.65      384.77     33.61 o 
  -4   5   7       30.17       37.23      3.16 o 
  -3   5   7      275.06      312.35     15.25 o 
  -2   5   7      777.80      776.47     35.10 o 
  -1   5   7      367.35      395.74     19.31 o 
   0   5   7        0.63        1.96      3.88 o 
   1   5   7        5.75        9.19      5.57 o 
   2   5   7        3.87        6.98      5.36 o 
   3   5   7      122.02      138.62     10.06 o 
   4   5   7       57.03       50.85      8.94 o 
   5   5   7       15.15       12.31      6.06 o 
   6   5   7        0.36       11.83      4.38 o 
 -11   6   7       12.90       12.99      3.68 o 
 -10   6   7        1.85        0.88      3.94 o 
  -9   6   7       61.04       72.54      7.73 o 
  -8   6   7      126.39      157.30     17.70 o 
  -7   6   7      192.18      216.72     21.54 o 
  -6   6   7      369.58      380.85     25.34 o 
  -5   6   7        6.48       11.91      4.79 o 
  -4   6   7      128.37      124.30     10.02 o 
  -3   6   7      243.84      251.29     33.97 o 
  -2   6   7        1.20        1.63     12.18 o 
  -1   6   7       36.35       50.69     27.45 o 
   0   6   7      229.33      240.77     11.08 o 
   1   6   7      176.58      175.73     19.08 o 
   2   6   7       47.49       62.04     13.37 o 
   3   6   7        1.08        3.40      5.51 o 
   4   6   7        0.54       -1.63      4.55 o 
   5   6   7       12.20        8.01      4.01 o 
  -9   7   7        0.09        0.11      3.89 o 
  -8   7   7        0.13        1.04      5.06 o 
  -7   7   7        0.42       -1.14      1.14 o 
  -6   7   7       30.21       32.53      1.96 o 
  -5   7   7        2.82        3.49      2.92 o 
  -4   7   7       62.73       60.87      8.29 o 
  -3   7   7       22.44       14.67      1.96 o 
  -2   7   7       17.24       12.88      3.50 o 
  -1   7   7       29.64       25.64      2.07 o 
   0   7   7        1.45       11.37     23.36 o 
   1   7   7       32.38       31.40      6.42 o 
   2   7   7        0.38       -1.46      5.21 o 
   3   7   7        3.91        3.37      4.20 o 
  -6   8   7        3.06        6.04      3.52 o 
  -5   8   7       37.86       35.80      1.57 o 
  -4   8   7        9.73        8.77      1.18 o 
  -3   8   7        0.11       -0.91      1.14 o 
  -2   8   7        1.64        3.98      5.94 o 
  -1   8   7        0.73        1.62      5.97 o 
 -15   0   8       18.36       34.74     52.11 o 
 -14   0   8       18.12       17.35     36.95 o 
 -13   0   8      231.30      216.90     97.95 o 
 -12   0   8      168.89      153.32     11.74 o 
 -11   0   8      454.25      521.97     56.58 o 
 -10   0   8     1006.52     1123.14     49.38 o 
  -9   0   8     1413.51     1682.47     40.31 o 
  -8   0   8      469.60      600.03     13.84 o 
  -7   0   8      652.08      679.49     13.67 o 
  -6   0   8      274.83      213.92      6.90 o 
  -5   0   8     1730.14     1737.74     27.28 o 
  -4   0   8      170.91      154.95      5.71 o 
  -3   0   8      425.94      466.69     15.54 o 
  -2   0   8     2512.06     2755.51     37.51 o 
  -1   0   8     1592.53     1794.70     27.72 o 
   0   0   8      177.09      152.56     12.42 o 
   1   0   8      242.80      274.33     18.80 o 
   2   0   8       14.54       10.43     10.85 o 
   3   0   8        1.32        3.37     12.45 o 
   4   0   8       55.59       53.78     15.23 o 
   5   0   8        0.68       -1.02      9.48 o 
   6   0   8        0.88       -8.95     12.86 o 
   7   0   8       18.72        6.62      9.47 o 
   8   0   8       24.13        5.95     35.91 o 
 -15   1   8       26.53        8.72      8.81 o 
 -14   1   8        1.23       26.01     12.41 o 
 -13   1   8        8.76       20.97      8.30 o 
 -12   1   8       69.25       83.73      8.60 o 
 -11   1   8      144.72      135.36     11.59 o 
 -10   1   8       90.85       94.37      7.70 o 
  -9   1   8       71.91       77.37      5.94 o 
  -8   1   8        3.07       -1.49      2.28 o 
  -7   1   8      509.78      632.33     11.23 o 
  -6   1   8        0.27        4.06      2.09 o 
  -5   1   8      115.49      135.68      3.94 o 
  -4   1   8       51.28       44.19      5.20 o 
  -3   1   8      582.54      631.62     14.64 o 
  -2   1   8     1857.62     1940.87     20.00 o 
  -1   1   8      188.64      201.35      6.10 o 
   0   1   8        0.83        3.97      3.43 o 
   1   1   8      538.18      549.68     32.42 o 
   2   1   8        1.20       81.09     10.31 o 
   3   1   8        4.85       53.64      7.51 o 
   4   1   8       79.13       67.94      7.71 o 
   5   1   8       20.82       23.33      8.59 o 
   6   1   8       14.74       32.35      8.79 o 
   7   1   8       18.82        5.54     11.13 o 
   8   1   8        4.88        6.61      7.49 o 
 -15   2   8        1.88       -7.29      9.96 o 
 -14   2   8        8.99        5.29     12.92 o 
 -13   2   8        2.68       -3.04     16.15 o 
 -12   2   8        0.82       -7.98      7.98 o 
 -11   2   8      132.20      146.66     22.71 o 
 -10   2   8      292.50      278.46     21.68 o 
  -9   2   8        3.26        6.99     17.80 o 
  -8   2   8       46.13       40.40     16.93 o 
  -7   2   8       22.18       21.19      6.27 o 
  -6   2   8      179.91      216.08     17.23 o 
  -5   2   8      261.72      299.94     14.35 o 
  -4   2   8      217.08      217.17      6.21 o 
  -3   2   8        8.45       17.55      2.26 o 
  -2   2   8      615.20      627.80     10.07 o 
  -1   2   8        0.78        3.41      2.81 o 
   0   2   8        0.40       23.45      3.87 o 
   1   2   8       78.07       68.95      8.01 o 
   2   2   8      273.45      296.78     15.64 o 
   3   2   8        2.67       26.73     14.71 o 
   4   2   8        0.78       -0.27     13.22 o 
   5   2   8        3.21       -1.14      7.40 o 
   6   2   8       41.00       28.35      8.00 o 
   7   2   8        6.05       20.27      6.65 o 
 -15   3   8        6.45        4.88     11.14 o 
 -14   3   8       17.74       33.70     14.10 o 
 -13   3   8       23.29       20.42      9.96 o 
 -12   3   8        0.54       -7.81     10.70 o 
 -11   3   8      144.56      195.77     31.27 o 
 -10   3   8      215.05      242.98     40.83 o 
  -9   3   8      766.94      714.08     45.64 o 
  -8   3   8      453.59      428.81     44.55 o 
  -7   3   8      449.48      435.79     20.25 o 
  -6   3   8      144.04      149.71      7.03 o 
  -5   3   8      229.02      235.01      9.52 o 
  -4   3   8      778.40      765.21     11.94 o 
  -3   3   8      803.20      791.58     31.45 o 
  -2   3   8      156.71      124.95     14.44 o 
  -1   3   8      132.71      158.94     10.47 o 
   0   3   8      769.13      776.41     26.12 o 
   1   3   8      282.69      256.02      9.61 o 
   2   3   8      901.96      841.12     61.36 o 
   3   3   8      220.94      255.70     26.88 o 
   4   3   8       22.74       16.12      5.16 o 
   5   3   8       18.52       24.33      4.82 o 
   6   3   8       35.10       61.82      6.91 o 
   7   3   8       18.51       11.76      3.86 o 
 -14   4   8        0.11        2.91      6.70 o 
 -13   4   8       17.40       18.07      8.77 o 
 -12   4   8        0.17       -6.88     18.41 o 
 -11   4   8       53.50       50.23      8.98 o 
 -10   4   8       79.51       93.24     10.85 o 
  -9   4   8      120.70      108.31      6.87 o 
  -8   4   8        1.52        5.00      2.17 o 
  -7   4   8      164.38      170.74     13.72 o 
  -6   4   8      580.92      569.23      8.47 o 
  -5   4   8      654.81      660.39     41.46 o 
  -4   4   8      627.54      661.49     24.98 o 
  -3   4   8       36.97       45.71      5.43 o 
  -2   4   8       14.70       13.82      4.54 o 
  -1   4   8        6.90       10.30      3.98 o 
   0   4   8       24.18       49.07      4.94 o 
   1   4   8        3.34       38.73      4.28 o 
   2   4   8        0.16       24.03      5.94 o 
   3   4   8       37.26       37.05      7.23 o 
   4   4   8        0.34        4.93      3.35 o 
   5   4   8        7.16       15.11      3.15 o 
   6   4   8        2.06        3.69      4.57 o 
 -13   5   8        0.01       -3.94      5.86 o 
 -12   5   8       65.74       59.13     12.27 o 
 -11   5   8        0.16       -0.84      5.00 o 
 -10   5   8        8.08        3.99      5.05 o 
  -9   5   8       46.22       36.06      4.03 o 
  -8   5   8       69.01       72.60      4.75 o 
  -7   5   8       67.19       60.55      4.06 o 
  -6   5   8      132.33      125.40      7.29 o 
  -5   5   8        0.13       -2.14      2.98 o 
  -4   5   8       21.93       28.81      2.55 o 
  -3   5   8        9.55       11.18      5.10 o 
  -2   5   8        6.09        5.66      6.33 o 
  -1   5   8        6.09        4.17      4.37 o 
   0   5   8       18.62       16.89      5.70 o 
   1   5   8      163.95      163.14      7.86 o 
   2   5   8      226.50      196.02      7.10 o 
   3   5   8       12.96       12.68      4.88 o 
   4   5   8        1.49        4.86      4.14 o 
   5   5   8       10.74       13.73      4.57 o 
 -11   6   8       16.13       12.35      3.82 o 
 -10   6   8       79.70       77.62     10.93 o 
  -9   6   8       29.79       29.11      4.27 o 
  -8   6   8      102.86       99.80     10.93 o 
  -7   6   8       26.51       26.43      2.95 o 
  -6   6   8       42.57       38.35      5.27 o 
  -5   6   8        4.53        8.58      2.79 o 
  -4   6   8       26.34       29.02      4.19 o 
  -3   6   8       77.79       84.00      5.27 o 
  -2   6   8        2.51        7.21     26.31 o 
  -1   6   8       18.31       23.22     11.79 o 
   0   6   8       29.61       35.58     10.08 o 
   1   6   8       29.93       42.86      6.41 o 
   2   6   8        5.54       -0.46      5.44 o 
   3   6   8        7.98        3.79      5.76 o 
   4   6   8        4.59       -0.74      4.52 o 
  -9   7   8        0.25       -1.03      4.07 o 
  -8   7   8       83.95      109.69      7.53 o 
  -7   7   8        0.34       -1.38      1.38 o 
  -6   7   8        0.42        0.37      2.24 o 
  -5   7   8       14.86       11.80      3.06 o 
  -4   7   8      149.47      138.10      6.74 o 
  -3   7   8      227.21      206.65     13.87 o 
  -2   7   8       61.98       67.38      2.88 o 
  -1   7   8        0.30       11.94      6.40 o 
   0   7   8       41.18       48.40      2.45 o 
   1   7   8       25.54       31.06      7.26 o 
   2   7   8       54.18       70.05     20.66 o 
  -5   8   8       75.45       92.80      2.54 o 
  -4   8   8       26.41       33.24      1.69 o 
  -3   8   8        1.30       -0.09      1.05 o 
 -16   1   9        0.42       31.33     34.31 o 
 -15   1   9       23.45       10.67      9.18 o 
 -14   1   9       81.86       83.09     32.87 o 
 -13   1   9      106.25       94.78     16.26 o 
 -12   1   9       22.55       18.67      7.79 o 
 -11   1   9       75.32       91.47      7.30 o 
 -10   1   9      170.62      198.50     24.15 o 
  -9   1   9      532.41      534.36     25.37 o 
  -8   1   9      390.83      439.96     12.44 o 
  -7   1   9        4.15        6.42      1.85 o 
  -6   1   9      484.69      514.89      8.13 o 
  -5   1   9      543.43      503.43     21.79 o 
  -4   1   9      179.99      154.34     10.54 o 
  -3   1   9      142.20      171.62      4.90 o 
  -2   1   9       89.96      116.81      4.56 o 
  -1   1   9      166.56      188.34      7.51 o 
   0   1   9      868.95      879.19     15.11 o 
   1   1   9       56.31       67.99      5.89 o 
   2   1   9      172.22      176.79      7.73 o 
   3   1   9       11.35        6.48      7.21 o 
   4   1   9      149.86      141.68     12.04 o 
   5   1   9      155.76      145.74     11.14 o 
   6   1   9        7.87       18.31     32.78 o 
   7   1   9        1.56        3.15      9.15 o 
 -15   2   9        0.51        6.42     10.48 o 
 -14   2   9        0.37       -1.61     13.68 o 
 -13   2   9        0.31        3.58     18.03 o 
 -12   2   9       21.36       15.68      4.83 o 
 -11   2   9       45.06       35.82      5.42 o 
 -10   2   9        0.18        2.47      8.46 o 
  -9   2   9       19.09       18.90     17.04 o 
  -8   2   9      483.68      455.17     50.10 o 
  -7   2   9      902.01      917.39     26.46 o 
  -6   2   9      345.40      326.61     11.35 o 
  -5   2   9        2.99        5.30      1.83 o 
  -4   2   9      590.15      579.81     26.49 o 
  -3   2   9      378.11      367.67     15.07 o 
  -2   2   9      151.95      163.97      6.81 o 
  -1   2   9      480.72      482.85     28.57 o 
   0   2   9        0.12        5.07      6.02 o 
   1   2   9      521.04      579.35     12.06 o 
   2   2   9        4.55        2.66      5.28 o 
   3   2   9       52.27       56.26     10.30 o 
   4   2   9      118.12      108.05      7.27 o 
   5   2   9       13.90       17.85      7.69 o 
   6   2   9        4.57        0.64      5.34 o 
   7   2   9        0.39        5.93      9.94 o 
 -15   3   9       13.59        8.82     12.27 o 
 -14   3   9        7.85       29.41     28.30 o 
 -13   3   9       69.92       44.73     10.22 o 
 -12   3   9       18.50       18.54      5.71 o 
 -11   3   9      195.78      237.25     20.15 o 
 -10   3   9       13.53       27.61      3.94 o 
  -9   3   9      183.68      177.92      6.57 o 
  -8   3   9        0.25       -1.32     10.27 o 
  -7   3   9        0.15        9.34      9.85 o 
  -6   3   9       22.10       31.85      4.68 o 
  -5   3   9        3.83        1.20      2.78 o 
  -4   3   9      192.69      176.91      5.73 o 
  -3   3   9       30.83       31.65      5.14 o 
  -2   3   9      184.68      184.69      8.14 o 
  -1   3   9      324.98      315.10     32.01 o 
   0   3   9      151.05      156.61     11.02 o 
   1   3   9       11.45       41.98      5.57 o 
   2   3   9      140.86      172.02     21.12 o 
   3   3   9       30.36       41.46     11.55 o 
   4   3   9       43.08       44.27     11.61 o 
   5   3   9        0.15        5.17      3.91 o 
   6   3   9        1.06        1.06      3.51 o 
 -14   4   9        1.34       10.56     15.34 o 
 -13   4   9       16.08       22.08      9.17 o 
 -12   4   9        8.05       13.26      8.49 o 
 -11   4   9        2.07        4.52      3.45 o 
 -10   4   9      325.63      335.07     28.67 o 
  -9   4   9      197.29      205.12      6.09 o 
  -8   4   9        0.75       -0.16      1.86 o 
  -7   4   9       25.22       18.91      3.10 o 
  -6   4   9        8.96        8.83      2.85 o 
  -5   4   9       39.92       45.72      2.64 o 
  -4   4   9       39.59       49.62      8.49 o 
  -3   4   9       11.44        5.90      4.22 o 
  -2   4   9       23.21       27.30      4.50 o 
  -1   4   9      320.06      292.14      9.29 o 
   0   4   9      124.89      130.27      6.64 o 
   1   4   9      264.84      270.38     14.67 o 
   2   4   9       21.71       29.04      3.85 o 
   3   4   9        0.58       -1.20      4.09 o 
   4   4   9        6.13       12.20      2.86 o 
   5   4   9        0.09        7.07      4.05 o 
 -13   5   9      106.77      142.40     66.00 o 
 -12   5   9        9.85        0.99      9.06 o 
 -11   5   9        6.69        5.63      5.21 o 
 -10   5   9       83.57       91.78     11.44 o 
  -9   5   9      185.11      212.62      8.85 o 
  -8   5   9      544.47      567.92     17.10 o 
  -7   5   9       13.93       22.67      2.67 o 
  -6   5   9       37.26       36.12      2.61 o 
  -5   5   9       52.20       69.77      3.17 o 
  -4   5   9       96.17      108.89      3.79 o 
  -3   5   9        8.83       16.93      5.77 o 
  -2   5   9       28.99       31.78      6.27 o 
  -1   5   9       41.47       40.79      6.30 o 
   0   5   9      407.81      386.50     38.76 o 
   1   5   9       25.36       48.06      8.25 o 
   2   5   9        1.92       21.50      5.13 o 
   3   5   9        8.67        4.07      4.20 o 
   4   5   9       19.98       10.62      4.50 o 
 -12   6   9       57.82       55.64     21.98 o 
 -11   6   9        4.43        5.23      3.86 o 
 -10   6   9        2.14        6.43      4.16 o 
  -9   6   9        2.07        1.64      4.02 o 
  -8   6   9      329.08      358.06     30.38 o 
  -7   6   9      161.06      163.77      5.97 o 
  -6   6   9       38.64       31.73      4.00 o 
  -5   6   9       29.44       35.27      7.07 o 
  -4   6   9      275.94      279.31      9.51 o 
  -3   6   9      302.05      322.63     13.74 o 
  -2   6   9       79.27       89.07      7.21 o 
  -1   6   9       34.49       46.69      9.35 o 
   0   6   9        7.48        7.72      6.63 o 
   1   6   9       24.07        8.92      5.32 o 
   2   6   9       41.13       32.51      9.86 o 
   3   6   9        4.58        3.56      1.23 o 
  -9   7   9        1.01        3.36      4.18 o 
  -8   7   9        0.54        2.56      4.60 o 
  -7   7   9        4.94        4.82      7.54 o 
  -6   7   9      108.67      119.64      6.03 o 
  -5   7   9       16.45       17.61      3.83 o 
  -4   7   9       17.35       16.92      4.52 o 
  -3   7   9       15.69       11.62      1.58 o 
  -2   7   9        0.58       -1.23      1.91 o 
  -1   7   9        0.14       -1.05      6.37 o 
   0   7   9        4.69        4.80      4.11 o 
   1   7   9        1.32        3.85      2.92 o 
 -15   0  10        1.02        3.39      7.66 o 
 -14   0  10        0.21        0.05     10.74 o 
 -13   0  10        2.20       10.17     14.30 o 
 -12   0  10       19.37       11.92      8.35 o 
 -11   0  10       42.91       50.48      6.02 o 
 -10   0  10       52.29       54.78      5.36 o 
  -9   0  10        1.83        0.29      2.71 o 
  -8   0  10       48.76       41.35      7.66 o 
  -7   0  10      489.91      567.79     13.58 o 
  -6   0  10     2826.57     3063.49     41.50 o 
  -5   0  10     1691.51     1877.21     29.03 o 
  -4   0  10      293.98      300.72     13.44 o 
  -3   0  10       90.02      100.07      6.30 o 
  -2   0  10        7.75       14.49      4.03 o 
  -1   0  10      348.01      354.48     10.34 o 
   0   0  10       62.95       51.11     13.46 o 
   1   0  10      174.95      160.75     17.92 o 
   2   0  10       55.12       55.18     12.31 o 
   3   0  10       92.81      102.74     12.33 o 
   4   0  10      182.05      154.68     17.28 o 
   5   0  10       67.33       38.95     17.31 o 
   6   0  10        6.40       -4.67      7.75 o 
 -16   1  10       13.00       26.03     34.99 o 
 -15   1  10        9.07        8.46     10.99 o 
 -14   1  10        1.84       10.70     13.96 o 
 -13   1  10       80.34       96.22     15.72 o 
 -12   1  10      194.31      192.20     23.65 o 
 -11   1  10      469.40      507.20     26.65 o 
 -10   1  10      226.53      285.21     21.78 o 
  -9   1  10      245.04      281.66     10.58 o 
  -8   1  10        4.95        4.96      1.97 o 
  -7   1  10      433.81      461.77      8.36 o 
  -6   1  10      768.89      806.56     11.29 o 
  -5   1  10      148.89      172.61      4.92 o 
  -4   1  10        0.69        3.91      2.00 o 
  -3   1  10       34.59       41.66      3.20 o 
  -2   1  10      528.80      542.24     11.56 o 
  -1   1  10      228.43      266.59      9.28 o 
   0   1  10      148.63      161.02      7.64 o 
   1   1  10       66.57       62.85      6.47 o 
   2   1  10       42.58       80.40      8.39 o 
   3   1  10        5.31       23.78     10.49 o 
   4   1  10       14.59       34.59      9.48 o 
   5   1  10        4.67        3.69     12.79 o 
   6   1  10        4.75       10.34      9.14 o 
 -15   2  10        4.35        5.33     10.91 o 
 -14   2  10       73.70       81.51     22.40 o 
 -13   2  10       16.55       15.34      6.62 o 
 -12   2  10        0.13        1.38      4.03 o 
 -11   2  10       13.48       13.49      8.74 o 
 -10   2  10      116.28       95.69     10.07 o 
  -9   2  10       40.01       32.74     20.77 o 
  -8   2  10       13.30       14.18      4.65 o 
  -7   2  10       17.82       17.22      2.86 o 
  -6   2  10      170.35      179.98      6.81 o 
  -5   2  10       67.46       53.41      6.41 o 
  -4   2  10      379.13      373.87     12.24 o 
  -3   2  10      156.49      161.31      7.75 o 
  -2   2  10        1.05       27.79      9.37 o 
  -1   2  10        7.65        9.58      4.14 o 
   0   2  10      337.00      364.42     14.19 o 
   1   2  10       32.93       33.99      7.62 o 
   2   2  10        0.04       13.72      8.57 o 
   3   2  10       13.99       86.98      7.31 o 
   4   2  10       30.46       31.38     16.78 o 
   5   2  10        7.19        5.11      7.34 o 
   6   2  10        0.05        0.77      3.93 o 
 -15   3  10      102.58       64.42     13.89 o 
 -14   3  10        0.44       16.89      9.23 o 
 -13   3  10       31.14       29.15     10.79 o 
 -12   3  10      300.29      277.11     31.83 o 
 -11   3  10      100.28      111.93     18.19 o 
 -10   3  10        6.65        3.38      9.73 o 
  -9   3  10        5.96       12.02      5.70 o 
  -8   3  10      196.42      202.14      9.70 o 
  -7   3  10      567.64      572.14     15.10 o 
  -6   3  10      410.85      418.78      9.80 o 
  -5   3  10      102.23      107.01      9.99 o 
  -4   3  10       17.04       12.54      6.57 o 
  -3   3  10       30.63       27.37      5.38 o 
  -2   3  10      107.82       99.54      7.42 o 
  -1   3  10      193.94      200.63     15.81 o 
   0   3  10        3.64       12.73      7.40 o 
   1   3  10       65.46       68.44      7.95 o 
   2   3  10       32.53       35.49      4.72 o 
   3   3  10       51.08       50.67      4.61 o 
   4   3  10        0.40        1.06     10.51 o 
   5   3  10        0.26       11.44      3.82 o 
 -14   4  10       30.21       42.16     16.07 o 
 -13   4  10       10.82       -3.25     18.18 o 
 -12   4  10       59.75       46.22     11.01 o 
 -11   4  10       49.92       52.91      7.06 o 
 -10   4  10       78.89       99.66      5.87 o 
  -9   4  10       66.94       73.23      4.33 o 
  -8   4  10      128.07      134.70      4.85 o 
  -7   4  10       66.19       70.74      4.38 o 
  -6   4  10      178.81      190.11      5.03 o 
  -5   4  10      140.61      134.00      5.90 o 
  -4   4  10        4.06       11.43      3.87 o 
  -3   4  10       49.07       50.52      5.09 o 
  -2   4  10      142.89      145.56      8.11 o 
  -1   4  10      290.31      265.54      7.19 o 
   0   4  10      241.94      231.49     11.67 o 
   1   4  10      181.63      157.82      6.91 o 
   2   4  10       80.64       68.85      6.28 o 
   3   4  10        9.45        8.49      4.82 o 
   4   4  10        2.45       -2.90      8.49 o 
 -13   5  10        1.82       11.41      7.23 o 
 -12   5  10        4.99       -0.64      6.29 o 
 -11   5  10        0.52        3.53      5.23 o 
 -10   5  10       34.68       51.51      6.93 o 
  -9   5  10       59.67       71.69      6.98 o 
  -8   5  10        4.09       10.47      2.58 o 
  -7   5  10       26.01       31.70      5.13 o 
  -6   5  10      405.59      428.52     16.46 o 
  -5   5  10       68.34       62.60     14.75 o 
  -4   5  10       83.50       88.17      9.71 o 
  -3   5  10       49.62       62.34      4.15 o 
  -2   5  10      173.26      165.80      8.49 o 
  -1   5  10      106.88      106.29     11.70 o 
   0   5  10      123.31      120.93      7.68 o 
   1   5  10       88.05       74.27     12.22 o 
   2   5  10       40.47       42.96      7.13 o 
   3   5  10        1.14        0.98      2.05 o 
 -12   6  10       30.68       11.16     20.09 o 
 -11   6  10       16.97        9.23      3.98 o 
 -10   6  10        1.65       -1.59      5.66 o 
  -9   6  10       45.45       41.60      8.10 o 
  -8   6  10       34.91       32.02      3.88 o 
  -7   6  10        6.77       13.78      1.77 o 
  -6   6  10       20.82       20.08      1.92 o 
  -5   6  10       32.15       32.40      4.33 o 
  -4   6  10       86.60      103.64      6.87 o 
  -3   6  10        0.88       -1.85      2.27 o 
  -2   6  10        2.48        5.09      2.50 o 
  -1   6  10       16.93       16.29      3.28 o 
   0   6  10       21.43       14.23      1.72 o 
   1   6  10        0.27       -0.26      1.32 o 
   2   6  10        0.37        0.33      6.26 o 
  -9   7  10        5.52        3.86      5.03 o 
  -8   7  10        0.21        0.96      2.49 o 
  -7   7  10      264.21      290.71     36.69 o 
  -6   7  10      103.91      112.91      8.92 o 
  -5   7  10       15.20       15.08      2.50 o 
  -4   7  10        3.02        0.23      2.12 o 
  -3   7  10        9.32       10.73      4.64 o 
  -2   7  10       36.24       45.64      7.89 o 
  -1   7  10       29.40       33.20     10.50 o 
 -16   1  11        5.36      -14.20     31.72 o 
 -15   1  11        0.07        4.63     10.11 o 
 -14   1  11        9.58       18.84     19.79 o 
 -13   1  11       20.26       34.60      7.33 o 
 -12   1  11        1.78       11.28      6.99 o 
 -11   1  11       43.78       54.52      5.22 o 
 -10   1  11      176.62      185.25      8.33 o 
  -9   1  11      587.45      631.86     21.44 o 
  -8   1  11      103.60       97.03      4.11 o 
  -7   1  11      155.65      165.39      6.05 o 
  -6   1  11      376.28      375.55      7.43 o 
  -5   1  11       78.32       83.50      4.06 o 
  -4   1  11      866.66      878.76     12.14 o 
  -3   1  11      362.88      372.08      8.95 o 
  -2   1  11        0.29       14.66      4.01 o 
  -1   1  11        1.32       11.05      4.56 o 
   0   1  11        8.65       34.42     11.41 o 
   1   1  11      552.09      538.15     25.23 o 
   2   1  11       65.75       62.01     13.58 o 
   3   1  11        0.06        7.32     13.44 o 
   4   1  11        5.13        1.30      7.32 o 
   5   1  11        2.58       -3.48      9.73 o 
 -16   2  11        5.04        3.81      8.21 o 
 -15   2  11       11.46       10.30     11.15 o 
 -14   2  11       37.38       32.58     16.04 o 
 -13   2  11       15.09       15.68      4.69 o 
 -12   2  11       36.92       43.34      6.38 o 
 -11   2  11      480.36      512.58     31.12 o 
 -10   2  11      454.44      438.37     34.72 o 
  -9   2  11       13.65       17.83      3.23 o 
  -8   2  11      207.14      203.53      8.65 o 
  -7   2  11       12.40       17.16      3.50 o 
  -6   2  11       94.79       94.32      5.08 o 
  -5   2  11       21.78       23.53      3.31 o 
  -4   2  11       80.44       74.56      4.40 o 
  -3   2  11      413.64      416.38     10.90 o 
  -2   2  11      253.46      244.15     14.38 o 
  -1   2  11        3.88       31.18      9.70 o 
   0   2  11       66.05       68.80      7.15 o 
   1   2  11       16.84       14.64      4.89 o 
   2   2  11      375.73      338.28     23.98 o 
   3   2  11       29.27       18.95     22.85 o 
   4   2  11       11.79        3.72      5.54 o 
   5   2  11        0.68       -0.86      4.88 o 
 -15   3  11        3.04        0.76     13.29 o 
 -14   3  11        3.60       -9.13      9.13 o 
 -13   3  11        0.24       -7.25      7.25 o 
 -12   3  11       58.70       34.42      4.23 o 
 -11   3  11        0.64       -4.64      4.64 o 
 -10   3  11        0.07        0.57      4.74 o 
  -9   3  11        1.07        2.71      2.81 o 
  -8   3  11       52.05       45.85      4.64 o 
  -7   3  11       24.31       23.77      2.47 o 
  -6   3  11       70.47       70.39      3.61 o 
  -5   3  11      391.96      362.12     18.86 o 
  -4   3  11      311.74      311.33     11.28 o 
  -3   3  11      112.65      121.01      3.98 o 
  -2   3  11       10.87       13.73      4.94 o 
  -1   3  11       27.07       35.84      3.97 o 
   0   3  11        9.84       10.75      3.97 o 
   1   3  11        1.19       -4.58      7.13 o 
   2   3  11       15.57        8.65      3.76 o 
   3   3  11        0.11        0.79      4.31 o 
 -14   4  11        6.24       10.72      7.74 o 
 -13   4  11        8.08        4.19      9.04 o 
 -12   4  11        1.78        2.31      5.60 o 
 -11   4  11       40.04       29.68      7.28 o 
 -10   4  11       60.07       59.80      3.56 o 
  -9   4  11        1.24        6.82      2.04 o 
  -8   4  11       22.80       25.13      3.64 o 
  -7   4  11        3.67        9.33      1.96 o 
  -6   4  11       30.65       31.05      2.55 o 
  -5   4  11       18.64       33.32      3.77 o 
  -4   4  11       83.26       95.88      9.37 o 
  -3   4  11      312.37      286.08     11.47 o 
  -2   4  11        0.45       11.48      5.56 o 
  -1   4  11      118.51      103.14      7.87 o 
   0   4  11        0.17       23.98      5.68 o 
   1   4  11       11.75       13.93      8.23 o 
   2   4  11        2.77       -0.02      1.78 o 
   3   4  11        0.25        4.90      9.20 o 
 -13   5  11       27.22       21.85     11.20 o 
 -12   5  11       29.12       38.74      9.57 o 
 -11   5  11        5.48        5.08      5.38 o 
 -10   5  11      180.45      197.90      7.50 o 
  -9   5  11      172.23      177.62      9.40 o 
  -8   5  11       92.72       96.33      3.70 o 
  -7   5  11      213.09      198.24      5.38 o 
  -6   5  11        0.28       -1.29      1.74 o 
  -5   5  11      145.57      167.96      8.77 o 
  -4   5  11      535.42      542.76      9.45 o 
  -3   5  11      453.15      520.13     33.32 o 
  -2   5  11       12.04       20.35      2.17 o 
  -1   5  11        9.51        6.60      1.87 o 
   0   5  11       17.54       17.08      1.87 o 
   1   5  11       81.99       83.59     10.31 o 
   2   5  11       77.73       80.91      2.79 o 
 -11   6  11       11.24        2.51      7.26 o 
 -10   6  11        0.21       -2.05      4.26 o 
  -9   6  11       18.72        9.38      1.99 o 
  -8   6  11       27.22       18.35      2.73 o 
  -7   6  11       35.59       31.38      3.08 o 
  -6   6  11       30.51       28.70      3.82 o 
  -5   6  11        0.16        3.03      2.77 o 
  -4   6  11        0.35        1.95      1.87 o 
  -3   6  11       28.96       25.48      2.68 o 
  -2   6  11       20.38       15.43      3.17 o 
  -1   6  11        0.25        1.65      1.42 o 
   0   6  11        5.14        8.73      7.89 o 
   1   6  11       33.58       14.35     21.48 o 
  -9   7  11        1.37        6.19      4.97 o 
  -8   7  11       77.04       77.42      2.41 o 
  -7   7  11       52.04       39.11      3.73 o 
  -6   7  11       21.71       19.75      6.63 o 
  -5   7  11       37.27       44.19      9.52 o 
  -4   7  11       33.80       26.20      7.81 o 
  -3   7  11        0.37       -0.86      5.10 o 
  -2   7  11       22.29       16.24      2.08 o 
 -16   0  12        1.89       11.84     44.22 o 
 -15   0  12        3.43        2.88     12.43 o 
 -14   0  12       53.02       52.85     19.46 o 
 -13   0  12      379.34      422.27    132.46 o 
 -12   0  12      305.27      323.47     36.40 o 
 -11   0  12       44.46       37.07      5.87 o 
 -10   0  12       34.77       40.48      5.10 o 
  -9   0  12      498.36      551.16     15.32 o 
  -8   0  12        1.79        6.63      5.06 o 
  -7   0  12        5.38        5.09      3.36 o 
  -6   0  12      149.92      152.67      7.52 o 
  -5   0  12        0.72        2.05      3.57 o 
  -4   0  12       93.01       86.97      6.33 o 
  -3   0  12      205.16      201.17      9.16 o 
  -2   0  12      105.53      138.20      7.20 o 
  -1   0  12       13.56       14.25     10.24 o 
   0   0  12       25.85       14.06     11.16 o 
   1   0  12        4.71       12.77     11.31 o 
   2   0  12        5.31       -8.60     15.02 o 
   3   0  12       32.25       15.03     11.61 o 
   4   0  12       12.92        2.22      8.88 o 
 -16   1  12        1.38       -1.18     10.27 o 
 -15   1  12       17.27       15.64     10.92 o 
 -14   1  12        0.16       -4.39     17.06 o 
 -13   1  12        0.79       -6.35      8.17 o 
 -12   1  12       25.98       36.17      7.64 o 
 -11   1  12       17.13       22.93      4.41 o 
 -10   1  12      108.61      115.92      7.86 o 
  -9   1  12       66.22       71.98      3.76 o 
  -8   1  12      152.30      156.69      5.29 o 
  -7   1  12       32.68       45.35      3.29 o 
  -6   1  12      932.88      981.28     12.52 o 
  -5   1  12      525.02      548.83     19.75 o 
  -4   1  12       29.79       31.20      3.47 o 
  -3   1  12       78.76       78.32      5.99 o 
  -2   1  12      285.25      266.81     13.97 o 
  -1   1  12      269.57      262.00     12.96 o 
   0   1  12        0.12       23.09      8.06 o 
   1   1  12        0.00       11.73      9.91 o 
   2   1  12       26.63       47.26     10.92 o 
   3   1  12       20.41       20.45      7.67 o 
   4   1  12       30.25       11.75     10.10 o 
 -16   2  12       23.13       21.29      8.74 o 
 -15   2  12        0.10       15.96     11.65 o 
 -14   2  12        2.54        6.21     10.18 o 
 -13   2  12        0.27       -3.94      3.94 o 
 -12   2  12        6.64       -0.37      9.21 o 
 -11   2  12        7.51       46.84     10.56 o 
 -10   2  12      144.35      159.90     15.39 o 
  -9   2  12      282.71      304.34      9.56 o 
  -8   2  12      404.73      435.39      9.90 o 
  -7   2  12       95.91       90.56      5.26 o 
  -6   2  12       39.48       40.49      4.26 o 
  -5   2  12        3.01        3.07      4.42 o 
  -4   2  12        3.50        0.32      3.67 o 
  -3   2  12       36.36       22.73      4.66 o 
  -2   2  12       85.78       85.87     16.92 o 
  -1   2  12       15.06       18.61      5.95 o 
   0   2  12        6.76       19.45      5.81 o 
   1   2  12       50.07       68.67      6.56 o 
   2   2  12       31.16       49.06     14.55 o 
   3   2  12       23.78       17.96      5.67 o 
   4   2  12        0.20       18.40     13.63 o 
 -15   3  12        1.86       -3.19     14.45 o 
 -14   3  12       64.22       56.64     10.00 o 
 -13   3  12       19.08       17.61     18.14 o 
 -12   3  12      109.57       93.02     16.17 o 
 -11   3  12       29.31       15.51     10.95 o 
 -10   3  12       97.88       87.17     11.31 o 
  -9   3  12        0.57       -3.81      4.47 o 
  -8   3  12        0.72        2.72      2.02 o 
  -7   3  12       34.89       35.76      2.92 o 
  -6   3  12      177.44      170.22      7.78 o 
  -5   3  12      379.12      347.22      5.70 o 
  -4   3  12       45.60       43.28      3.30 o 
  -3   3  12        2.80       -0.50      2.20 o 
  -2   3  12       87.10       79.06      3.21 o 
  -1   3  12       91.92       91.99      5.27 o 
   0   3  12       87.27       77.71      6.13 o 
   1   3  12        7.29       25.91     14.22 o 
   2   3  12        2.46        4.86     13.47 o 
 -14   4  12       25.15       26.01      8.43 o 
 -13   4  12       87.75       99.28     33.83 o 
 -12   4  12       25.50       19.28      4.33 o 
 -11   4  12       48.84       44.58      8.20 o 
 -10   4  12       79.00      103.74     11.45 o 
  -9   4  12      530.01      492.03     14.12 o 
  -8   4  12      288.28      308.61     10.46 o 
  -7   4  12      142.62      150.27      5.98 o 
  -6   4  12      131.22      116.83      5.27 o 
  -5   4  12       29.09       31.83      4.27 o 
  -4   4  12       43.33       49.32      3.38 o 
  -3   4  12        6.62        5.85      4.16 o 
  -2   4  12       61.73       73.15      6.80 o 
  -1   4  12       65.81       53.09      2.91 o 
   0   4  12      137.44      125.22     20.88 o 
   1   4  12       37.55       22.34     10.82 o 
   2   4  12       29.04       17.53     10.67 o 
 -13   5  12        0.26       -2.59      6.87 o 
 -12   5  12        7.29        5.17      8.28 o 
 -11   5  12        0.24       -3.12      3.12 o 
 -10   5  12       59.95       56.30      5.32 o 
  -9   5  12       77.24       77.85      3.17 o 
  -8   5  12       10.54       11.00      1.85 o 
  -7   5  12       23.82       18.59      5.32 o 
  -6   5  12       12.50       12.72      2.02 o 
  -5   5  12       11.31       11.61      2.41 o 
  -4   5  12      361.36      336.99     21.81 o 
  -3   5  12       22.72       18.69      2.26 o 
  -2   5  12       21.45       21.92      4.53 o 
  -1   5  12       28.14       14.52      3.76 o 
   0   5  12        1.02        3.58      1.46 o 
   1   5  12       15.08       31.03      2.06 o 
 -11   6  12       19.77        8.16      7.33 o 
 -10   6  12        0.19        5.27      4.20 o 
  -9   6  12       14.93       15.60      2.59 o 
  -8   6  12        0.69        0.68      3.04 o 
  -7   6  12        4.46        6.31      3.46 o 
  -6   6  12       10.45       11.15      3.48 o 
  -5   6  12       19.35       11.49      2.98 o 
  -4   6  12       26.15       29.74      3.58 o 
  -3   6  12        9.34        6.91      1.74 o 
  -2   6  12        2.11        2.61      3.72 o 
  -1   6  12       10.53        8.48      2.27 o 
   0   6  12        0.30       11.67     21.54 o 
  -8   7  12        6.35       -0.47      1.61 o 
  -7   7  12        0.23       -3.17      3.17 o 
  -6   7  12       22.29       16.44      2.98 o 
  -5   7  12       34.00       43.26     14.52 o 
  -4   7  12        3.09        0.72      2.44 o 
 -16   1  13        8.11       11.87     27.57 o 
 -15   1  13        0.18        0.68     10.73 o 
 -14   1  13        1.21        5.67     13.51 o 
 -13   1  13        4.48        2.73      6.95 o 
 -12   1  13      181.54      204.92     13.59 o 
 -11   1  13      132.44      146.31      8.21 o 
 -10   1  13      398.00      408.54     11.49 o 
  -9   1  13      266.45      271.00      5.54 o 
  -8   1  13      509.39      514.44      7.66 o 
  -7   1  13       69.58       73.23      4.09 o 
  -6   1  13      123.68      125.37      5.46 o 
  -5   1  13       24.53       34.90      5.39 o 
  -4   1  13      134.22      119.90      5.15 o 
  -3   1  13      268.42      232.26     11.14 o 
  -2   1  13       82.53       84.84      6.32 o 
  -1   1  13        2.87        3.45      8.12 o 
   0   1  13        0.90        3.99     13.86 o 
   1   1  13        0.34        5.04     12.70 o 
   2   1  13        9.09        9.57      7.48 o 
   3   1  13        1.72       13.04     16.77 o 
 -16   2  13       18.00       24.33      8.77 o 
 -15   2  13       86.77       73.34     17.87 o 
 -14   2  13       13.11       -5.82      6.82 o 
 -13   2  13        5.24       -2.95      3.93 o 
 -12   2  13      273.53      220.90     37.90 o 
 -11   2  13      379.79      342.29     29.11 o 
 -10   2  13       20.95       25.23      5.42 o 
  -9   2  13      250.53      264.87      6.17 o 
  -8   2  13        8.99        9.97      3.18 o 
  -7   2  13      431.22      408.62      8.02 o 
  -6   2  13      178.08      194.40      9.35 o 
  -5   2  13      272.43      274.71      9.65 o 
  -4   2  13      404.73      378.86     23.10 o 
  -3   2  13       16.42       14.57      6.04 o 
  -2   2  13      122.04      116.08     15.45 o 
  -1   2  13      205.47      203.25     15.54 o 
   0   2  13       11.15       25.26     10.84 o 
   1   2  13        3.62        2.62      6.21 o 
   2   2  13       13.49       31.52     10.80 o 
   3   2  13        4.17        1.12     13.38 o 
 -15   3  13        6.32        8.33      7.74 o 
 -14   3  13       12.29       11.56      5.77 o 
 -13   3  13        3.26        0.25      8.28 o 
 -12   3  13       12.50       15.20      4.00 o 
 -11   3  13       49.62       40.79     11.11 o 
 -10   3  13        9.35        0.63     11.86 o 
  -9   3  13       12.62        8.66      9.50 o 
  -8   3  13      134.26      140.76      8.81 o 
  -7   3  13       37.61       35.84      3.45 o 
  -6   3  13       11.93       11.83      4.28 o 
  -5   3  13        4.19        1.73      2.16 o 
  -4   3  13        3.51        3.84      2.46 o 
  -3   3  13        2.25        0.93      2.91 o 
  -2   3  13        0.11       -5.07     13.16 o 
  -1   3  13        0.54        7.91     13.75 o 
   0   3  13        4.77        8.66     13.61 o 
   1   3  13       35.26       41.15     14.50 o 
 -14   4  13        8.73       12.34      7.90 o 
 -13   4  13        4.60       14.77      3.29 o 
 -12   4  13       24.12       16.60      3.72 o 
 -11   4  13       28.84       17.75      3.54 o 
 -10   4  13       26.76       29.21      7.20 o 
  -9   4  13       68.45       79.89      7.09 o 
  -8   4  13        0.67       -1.63      6.57 o 
  -7   4  13       80.27       76.13      5.00 o 
  -6   4  13        8.38        4.42      2.24 o 
  -5   4  13       54.20       47.79      3.67 o 
  -4   4  13       26.81       16.37      5.26 o 
  -3   4  13      119.78      129.87      9.32 o 
  -2   4  13        5.89       -2.12      3.72 o 
  -1   4  13       14.39       11.25      3.83 o 
   0   4  13       41.95       44.15     11.53 o 
   1   4  13       14.53       11.23     10.17 o 
 -13   5  13        6.47        2.93      6.95 o 
 -12   5  13       14.43       10.00     14.02 o 
 -11   5  13        0.25        0.41      3.11 o 
 -10   5  13        8.25        6.32      3.03 o 
  -9   5  13       22.16       19.20      2.80 o 
  -8   5  13      111.57      126.71      6.24 o 
  -7   5  13       47.36       49.19      5.04 o 
  -6   5  13        1.53       -1.79      1.79 o 
  -5   5  13        0.05        9.15      1.92 o 
  -4   5  13        5.36        6.89      2.42 o 
  -3   5  13       66.72       51.91     10.54 o 
  -2   5  13       43.16       37.93      6.89 o 
  -1   5  13        3.21        4.48      3.83 o 
 -11   6  13       16.15        8.01      7.65 o 
 -10   6  13       96.15      104.48      6.53 o 
  -9   6  13       71.87       64.02      3.69 o 
  -8   6  13        3.94        4.61      4.98 o 
  -7   6  13        8.85       13.37      3.49 o 
  -6   6  13       71.79       71.99      6.51 o 
  -5   6  13       90.21       90.59      9.88 o 
  -4   6  13       52.01       49.11      8.88 o 
  -3   6  13       11.50        8.24      2.41 o 
  -2   6  13        9.45        7.23      1.58 o 
 -16   0  14       40.59        3.74     41.12 o 
 -15   0  14        2.73       38.58     44.39 o 
 -14   0  14       35.58       29.38     54.62 o 
 -13   0  14       54.71       83.11     24.27 o 
 -12   0  14       62.53       85.06      9.85 o 
 -11   0  14       12.90       16.40      8.46 o 
 -10   0  14        2.12        3.81      5.76 o 
  -9   0  14       43.21       41.26      8.72 o 
  -8   0  14      605.15      644.73     18.18 o 
  -7   0  14      545.65      518.17     11.95 o 
  -6   0  14      473.50      471.35     11.43 o 
  -5   0  14        3.92        7.95      5.03 o 
  -4   0  14      154.81      165.18      7.91 o 
  -3   0  14      266.58      266.07     10.55 o 
  -2   0  14      260.23      267.42     10.15 o 
  -1   0  14       38.03       20.85     32.90 o 
   0   0  14        0.56       -5.63     27.12 o 
   1   0  14       33.46       11.79     32.81 o 
   2   0  14      107.79       77.70     34.77 o 
 -16   1  14        1.24      -35.96     35.96 o 
 -15   1  14        0.58       -7.42     10.35 o 
 -14   1  14       22.95       20.79     15.96 o 
 -13   1  14       37.26       42.37      7.41 o 
 -12   1  14       86.44       99.82     15.19 o 
 -11   1  14       16.45       15.17      7.05 o 
 -10   1  14       26.26       28.86      4.08 o 
  -9   1  14      138.25      161.55      5.64 o 
  -8   1  14        0.20        0.67      2.87 o 
  -7   1  14      207.56      224.13      7.49 o 
  -6   1  14       47.71       60.71      4.24 o 
  -5   1  14       37.36       31.86      4.97 o 
  -4   1  14       16.19       14.01      4.56 o 
  -3   1  14        0.57        1.09      5.54 o 
  -2   1  14       22.82       25.16     10.67 o 
  -1   1  14        0.15       -6.78     20.43 o 
   0   1  14        0.46        2.76      7.69 o 
   1   1  14        2.78       -3.03      7.86 o 
   2   1  14        9.08        7.32     14.64 o 
 -16   2  14       25.35       34.75      8.51 o 
 -15   2  14        1.14       -0.53     12.65 o 
 -14   2  14        1.30        9.27      6.32 o 
 -13   2  14        0.73       -1.32      8.03 o 
 -12   2  14        0.40        0.06     10.94 o 
 -11   2  14      207.92      214.79     12.23 o 
 -10   2  14       79.68       78.90      9.13 o 
  -9   2  14      109.08      107.17      5.43 o 
  -8   2  14        0.69       14.89      3.60 o 
  -7   2  14       24.21       26.73      3.92 o 
  -6   2  14        1.20        1.78      3.51 o 
  -5   2  14       41.74       67.71      6.17 o 
  -4   2  14       23.73       16.50      9.81 o 
  -3   2  14       39.76       33.39     13.64 o 
  -2   2  14       16.22       34.91     12.93 o 
   1   2  14       19.86        8.69     10.82 o 
   2   2  14        3.16       -0.89     12.55 o 
 -15   3  14       27.93       26.99      7.70 o 
 -14   3  14       34.53       30.22      3.68 o 
 -13   3  14      142.15      153.09     24.79 o 
 -12   3  14        1.04        2.79      8.89 o 
 -11   3  14       21.96       20.61     10.53 o 
 -10   3  14      121.42      104.26     12.40 o 
  -9   3  14      441.84      368.33     33.58 o 
  -8   3  14      379.41      403.56     23.17 o 
  -7   3  14      115.88      104.35      8.92 o 
  -6   3  14        7.57        6.42      7.90 o 
  -5   3  14        1.91      -11.15     11.16 o 
  -4   3  14        6.47        9.72     13.98 o 
  -3   3  14        2.87        1.61     14.19 o 
  -2   3  14        8.81       16.89     16.16 o 
  -1   3  14       19.80        4.26     15.78 o 
   0   3  14       35.59       20.31     15.67 o 
   1   3  14       22.41       24.51      9.35 o 
 -14   4  14        3.91       51.22      8.64 o 
 -13   4  14       23.25       30.34     14.69 o 
 -12   4  14       16.31       21.56      3.46 o 
 -11   4  14       10.24        9.75      3.42 o 
 -10   4  14       10.03       -0.62      7.24 o 
  -9   4  14       63.72       58.65      8.23 o 
  -8   4  14      113.87      116.51      8.59 o 
  -7   4  14      175.01      167.75      6.39 o 
  -6   4  14       44.05       53.47      4.19 o 
  -5   4  14        5.60       10.79      2.33 o 
  -4   4  14      285.75      288.76     20.84 o 
  -3   4  14      231.05      197.77     24.48 o 
  -2   4  14       98.00       71.05     17.56 o 
  -1   4  14       36.38       34.66     12.03 o 
 -13   5  14       18.81       12.32      6.82 o 
 -12   5  14        2.31       -0.04     25.04 o 
 -11   5  14        2.91       -0.13      3.13 o 
 -10   5  14       19.95       10.89      3.66 o 
  -9   5  14        0.98       -0.08      1.57 o 
  -8   5  14        1.79        1.60      3.07 o 
  -7   5  14       16.11       15.53      2.00 o 
  -6   5  14        6.56        4.43      2.45 o 
  -5   5  14        4.47        2.07      2.81 o 
  -4   5  14       14.34       11.96      1.69 o 
  -3   5  14        0.21        0.02      1.56 o 
  -2   5  14        0.65        0.51      7.23 o 
  -9   6  14        0.37        0.39      5.46 o 
  -8   6  14       22.40       19.81      2.02 o 
  -7   6  14        3.98        4.95      2.54 o 
  -6   6  14        0.14        0.27      5.18 o 
  -5   6  14        0.25        1.33      4.04 o 
  -4   6  14        0.33        1.31      1.42 o 
 -15   1  15       43.24       36.86     10.61 o 
 -14   1  15        9.63       32.60      9.39 o 
 -13   1  15        4.37        1.58      9.14 o 
 -12   1  15      127.35      129.18     16.90 o 
 -11   1  15      325.81      321.89     22.09 o 
 -10   1  15       35.76       30.44      7.25 o 
  -9   1  15      102.04       80.27      7.37 o 
  -8   1  15        4.10       13.89      3.71 o 
  -7   1  15      170.15      154.06      6.67 o 
  -6   1  15      198.74      206.77      8.78 o 
  -5   1  15       11.58       24.12      5.60 o 
  -4   1  15       58.02       51.97      5.95 o 
  -3   1  15       12.83       17.42      5.84 o 
  -2   1  15       17.40       20.44      8.29 o 
  -1   1  15       15.14        6.35      6.75 o 
   0   1  15        9.52       15.29      7.45 o 
   1   1  15        0.02       13.72     39.88 o 
 -15   2  15        5.28        6.23     12.41 o 
 -14   2  15       17.70        8.29      7.79 o 
 -13   2  15       19.06       24.54     10.53 o 
 -12   2  15      165.07      163.65     27.41 o 
 -11   2  15        5.54       15.64     11.13 o 
 -10   2  15       62.42       68.02      9.24 o 
  -9   2  15        2.05        0.58      7.00 o 
  -8   2  15       86.64       84.96      7.65 o 
  -7   2  15       29.27       22.53      7.42 o 
  -6   2  15      304.02      291.43     10.85 o 
  -5   2  15      398.71      351.51     12.14 o 
  -4   2  15       78.40       90.71     12.06 o 
  -3   2  15        9.07       19.28     11.50 o 
  -2   2  15       20.78       17.14     11.00 o 
  -1   2  15       55.99       77.19     12.27 o 
   0   2  15       26.27       23.85      9.36 o 
   1   2  15       37.05       34.02     14.11 o 
 -15   3  15       16.19        9.64      7.30 o 
 -14   3  15        0.95        0.01      8.61 o 
 -13   3  15       27.39       24.78      9.91 o 
 -12   3  15       96.39       76.21     11.20 o 
 -11   3  15      148.50      131.30     17.55 o 
 -10   3  15       11.24       12.13      9.22 o 
  -9   3  15        0.01        6.94     10.14 o 
  -8   3  15       26.19       22.90      7.78 o 
  -7   3  15       17.93       18.23      7.59 o 
  -6   3  15       41.99       46.53      7.57 o 
  -5   3  15       41.85       38.49     11.00 o 
  -4   3  15        0.71        7.72      9.85 o 
  -2   3  15       45.35       45.04      9.56 o 
  -1   3  15       10.12        8.15      9.03 o 
   0   3  15        0.58       -2.67      8.29 o 
 -14   4  15        9.26        8.77      7.50 o 
 -13   4  15       16.19       12.19      7.82 o 
 -12   4  15       12.04        8.83      3.17 o 
 -11   4  15        0.67       -3.20      3.20 o 
 -10   4  15       18.43       10.80      7.30 o 
  -9   4  15        6.25        5.30      7.42 o 
  -8   4  15       12.59       16.14      7.67 o 
  -7   4  15       97.24       84.90      8.98 o 
  -6   4  15       49.86       39.96      7.09 o 
  -5   4  15      113.67      114.01     21.57 o 
  -4   4  15       69.88       74.93     14.90 o 
  -3   4  15       24.16       26.82      7.53 o 
  -2   4  15        0.05       10.53      6.87 o 
  -1   4  15        3.08       -1.67      7.44 o 
 -12   5  15       10.59        6.48      8.15 o 
 -11   5  15       48.82       59.17     10.03 o 
 -10   5  15       12.47       10.33      3.66 o 
  -9   5  15        0.00        0.39      3.70 o 
  -8   5  15       17.44        9.62      7.70 o 
  -7   5  15       63.25       46.33     19.50 o 
  -6   5  15       98.37       93.27     13.03 o 
  -5   5  15        2.46        1.87      5.58 o 
  -4   5  15        1.12       -0.22      5.41 o 
  -3   5  15        0.42        5.84      8.01 o 
  -9   6  15       63.10       48.58     12.47 o 
  -8   6  15       39.10       13.65     10.48 o 
  -7   6  15       12.94       10.28     10.78 o 
  -6   6  15       13.45        7.44     10.42 o 
 -15   0  16       11.73       36.61     45.72 o 
 -14   0  16       43.51       50.43     24.71 o 
 -13   0  16        0.56       -2.08      8.10 o 
 -12   0  16       96.80       89.77     23.81 o 
 -11   0  16      538.60      653.03     88.21 o 
 -10   0  16      414.69      408.31     23.32 o 
  -9   0  16       59.53       59.35     10.47 o 
  -8   0  16       31.83       38.03      8.13 o 
  -7   0  16      193.93      171.55     11.82 o 
  -6   0  16      121.57      121.86     13.39 o 
  -5   0  16       53.51       45.93     10.14 o 
  -4   0  16       48.52       46.91      9.84 o 
  -3   0  16       70.06       76.13     11.44 o 
  -2   0  16       77.34       77.42     26.56 o 
  -1   0  16       32.57        9.95      9.96 o 
   0   0  16        9.00        0.44      8.12 o 
 -15   1  16        1.50       11.14      9.80 o 
 -14   1  16       25.04       18.54      7.62 o 
 -13   1  16       50.21       50.65     11.66 o 
 -12   1  16        3.12       -6.95     10.22 o 
 -11   1  16        0.04       -2.02      8.30 o 
 -10   1  16        1.05        2.47      6.84 o 
  -9   1  16       42.75       39.89      7.13 o 
  -8   1  16        0.79        0.66      6.53 o 
  -7   1  16        0.47        4.71      6.57 o 
  -6   1  16       38.36       31.87      5.88 o 
  -5   1  16       22.91       31.35      7.04 o 
  -4   1  16      167.24      158.82      7.91 o 
  -3   1  16       58.53       62.72      8.54 o 
  -2   1  16       15.20       10.62      6.76 o 
  -1   1  16       10.63       11.61      8.95 o 
   0   1  16        3.11        1.64      9.87 o 
 -15   2  16        0.00       -7.49      7.49 o 
 -14   2  16        2.76        4.60      3.50 o 
 -13   2  16       18.06       11.84     11.95 o 
 -12   2  16        0.13        5.17     10.02 o 
 -11   2  16       52.15       40.73     16.74 o 
 -10   2  16       62.40       75.09     12.05 o 
  -9   2  16       64.67       56.83      7.94 o 
  -8   2  16       41.16       50.76      8.18 o 
  -7   2  16       17.89        9.29      7.50 o 
  -6   2  16        5.93       12.30      7.72 o 
  -5   2  16       86.30       80.57      9.37 o 
  -4   2  16       21.36       16.82      9.88 o 
  -3   2  16        8.72        8.09      8.88 o 
  -2   2  16        8.22       15.75      8.79 o 
  -1   2  16        3.02        3.88      7.67 o 
   0   2  16       12.80       20.18     12.56 o 
 -14   3  16        4.38        7.94      3.31 o 
 -13   3  16        0.19       -0.05      6.63 o 
 -12   3  16        1.96        2.55      9.00 o 
 -11   3  16       55.99       46.58     10.69 o 
 -10   3  16      107.05       99.96     10.37 o 
  -9   3  16      183.48      183.49     10.13 o 
  -8   3  16       60.22       70.40      8.14 o 
  -7   3  16       30.97       31.54      7.60 o 
  -6   3  16        0.48       -0.27      9.20 o 
  -5   3  16       16.61       19.43      9.10 o 
  -4   3  16       58.49       56.33      8.88 o 
  -3   3  16       72.10       76.27      8.21 o 
  -2   3  16       19.75       22.20      7.66 o 
  -1   3  16        0.01        3.61      8.03 o 
 -13   4  16       25.18       21.62      3.30 o 
 -12   4  16        1.03       -1.34      3.86 o 
 -11   4  16       34.63       42.79      8.05 o 
 -10   4  16      139.79      133.24     12.09 o 
  -9   4  16       40.69       37.36      7.52 o 
  -8   4  16       31.12       30.74      7.84 o 
  -7   4  16        9.48       10.83      7.07 o 
  -6   4  16       12.91       11.99      6.74 o 
  -5   4  16        4.17       14.64      6.99 o 
  -4   4  16        6.60        8.33      6.35 o 
  -3   4  16       23.41       27.91      8.41 o 
  -2   4  16        5.69        1.99      7.30 o 
 -11   5  16        6.55        5.98      9.16 o 
 -10   5  16       10.96       -1.31      7.77 o 
  -9   5  16      146.01      124.96     27.72 o 
  -8   5  16       41.76       27.24      9.30 o 
  -7   5  16        0.92        9.41      7.59 o 
  -6   5  16        0.07        9.02      7.41 o 
  -5   5  16       22.71       13.82      7.57 o 
  -4   5  16       21.23       30.35      8.39 o 
 -15   1  17        8.03       11.59     13.11 o 
 -14   1  17        8.02       11.97      7.38 o 
 -13   1  17        7.64       16.12     10.44 o 
 -12   1  17       16.26       12.67      8.00 o 
 -11   1  17       21.28        7.49      5.99 o 
 -10   1  17       23.08       26.33      7.70 o 
  -9   1  17        4.57        4.47      7.21 o 
  -8   1  17       22.22       13.64      7.33 o 
  -7   1  17       11.98       14.24      7.41 o 
  -6   1  17       78.46       82.71      8.28 o 
  -5   1  17      111.69      117.53      8.66 o 
  -4   1  17        0.39        5.04      7.20 o 
  -3   1  17       13.20        6.00      7.94 o 
  -2   1  17       44.88       37.95      7.77 o 
  -1   1  17       20.96       20.81      9.72 o 
 -15   2  17        0.02        3.02      6.94 o 
 -14   2  17       31.07       25.52     10.79 o 
 -13   2  17      103.03      119.63     18.58 o 
 -12   2  17      146.02      161.31     17.26 o 
 -11   2  17      128.49      119.90     10.88 o 
 -10   2  17       11.61        4.85      7.76 o 
  -9   2  17      312.81      281.64     13.10 o 
  -8   2  17      231.54      225.81      9.98 o 
  -7   2  17       42.12       46.31      9.30 o 
  -6   2  17       50.09       51.22      7.45 o 
  -5   2  17        2.36       -1.55      8.31 o 
  -4   2  17        4.63        3.33      8.26 o 
  -3   2  17       12.61       11.07      8.26 o 
  -2   2  17       20.24       16.63      8.01 o 
 -14   3  17        0.14       -4.82      6.82 o 
 -13   3  17        6.20        7.60      5.90 o 
 -12   3  17        1.45       -4.85      8.54 o 
 -11   3  17        1.00        2.02      9.40 o 
 -10   3  17        0.37        1.24     10.13 o 
  -9   3  17        1.31        8.14      7.11 o 
  -8   3  17        0.92        7.37      7.52 o 
  -7   3  17       57.56       32.99      7.49 o 
  -6   3  17       22.85       22.74      8.45 o 
  -5   3  17        4.37        9.46      8.02 o 
  -4   3  17        9.72       11.79      7.55 o 
  -3   3  17       33.72       33.31      7.81 o 
 -13   4  17        2.70        3.68      7.73 o 
 -12   4  17        0.64        1.63      3.31 o 
 -11   4  17        0.63        3.22      3.46 o 
 -10   4  17        8.05        8.88      6.10 o 
  -9   4  17      141.25      115.79     11.16 o 
  -8   4  17        7.49       18.00     10.48 o 
  -7   4  17        1.30        5.68      6.80 o 
  -6   4  17       16.05       15.61      6.82 o 
  -5   4  17        2.86        8.60      7.59 o 
  -4   4  17        1.52       -0.98      7.42 o 
  -9   5  17        7.66        2.72     11.68 o 
  -8   5  17       17.88        7.49     12.37 o 
  -7   5  17        0.46        4.34     13.10 o 
 -13   0  18       29.64       38.38      7.16 o 
 -12   0  18       10.12       15.94     10.38 o 
 -11   0  18       47.30       62.98     11.35 o 
 -10   0  18       27.82       12.49     10.20 o 
  -9   0  18        0.75       -6.38      9.80 o 
  -8   0  18       25.06       23.97      9.95 o 
  -7   0  18      137.01      136.86     13.02 o 
  -6   0  18      100.41       88.39     12.93 o 
  -5   0  18      116.41      122.22     16.08 o 
  -4   0  18       94.75       97.23      9.41 o 
 -14   1  18        0.23       -0.92      6.64 o 
 -13   1  18        0.47       -7.68      9.41 o 
 -12   1  18       64.05       58.82      7.98 o 
 -11   1  18       97.09      111.19     14.96 o 
 -10   1  18       60.88       53.09      7.80 o 
  -9   1  18        0.13        6.24      7.03 o 
  -8   1  18      101.29       94.39      9.15 o 
  -7   1  18       56.85       48.61      7.34 o 
  -6   1  18        1.78        3.25      6.82 o 
  -5   1  18        5.23        1.49      6.43 o 
  -4   1  18        7.30        7.77      7.37 o 
  -3   1  18        1.26        6.92      7.48 o 
 -14   2  18       22.22       15.30      3.00 o 
 -13   2  18        3.48       -1.12      8.46 o 
 -12   2  18        0.58        0.37      8.85 o 
 -11   2  18        0.70        5.74      7.58 o 
 -10   2  18        4.88        1.86      7.25 o 
  -9   2  18        7.41        8.67      7.05 o 
  -8   2  18       18.59       15.88      6.91 o 
  -7   2  18       42.77       33.54      7.09 o 
  -6   2  18        0.01        1.77      7.07 o 
  -5   2  18        9.75        8.80      8.62 o 
  -4   2  18        9.75        4.55      7.59 o 
  -3   2  18       12.94       19.33      7.28 o 
 -13   3  18        4.98       10.31      3.28 o 
 -12   3  18        4.06        5.93      8.65 o 
 -11   3  18        6.36       -2.68     10.12 o 
 -10   3  18        4.35        7.75     10.85 o 
  -9   3  18        3.45       -4.26      7.13 o 
  -8   3  18        9.16        7.60      6.81 o 
  -7   3  18        6.69        8.44      8.21 o 
  -6   3  18        4.07        2.71      7.49 o 
  -5   3  18       44.30       44.90     10.73 o 
  -4   3  18       47.48       36.91      7.91 o 
 -11   4  18      141.30      153.08     11.49 o 
 -10   4  18       65.28       64.83     11.51 o 
  -8   4  18       73.00       71.93     10.71 o 
  -7   4  18        1.29       -5.81      8.71 o 
  -6   4  18        6.38        6.39      8.12 o 
 -14   1  19       49.52       74.35      6.68 o 
 -13   1  19       18.57       21.26      6.50 o 
 -12   1  19        0.05        1.94      6.63 o 
 -11   1  19       32.00       39.23      7.53 o 
 -10   1  19       83.86       87.98      9.81 o 
  -9   1  19       73.31       74.96      7.41 o 
  -8   1  19       37.87       38.72      6.92 o 
  -7   1  19        0.07        0.60      6.40 o 
  -6   1  19        1.42        1.75      6.53 o 
  -5   1  19        0.63        2.20      8.14 o 
  -4   1  19        9.66       19.96     10.01 o 
 -13   2  19       45.92       36.67      8.49 o 
 -12   2  19       23.08       26.05      8.28 o 
 -11   2  19        6.23        7.89      6.73 o 
 -10   2  19        1.78       -1.42      6.63 o 
  -9   2  19        0.16       -1.29      6.56 o 
  -8   2  19       14.39        9.91      6.24 o 
  -7   2  19       85.71       86.82     10.05 o 
  -6   2  19       45.88       53.46      8.22 o 
  -5   2  19        1.93        1.75      7.04 o 
 -12   3  19       22.10        7.98      8.61 o 
 -11   3  19        2.21        6.88      9.71 o 
 -10   3  19        6.64        7.46     10.49 o 
  -9   3  19        0.15        4.82      7.61 o 
  -8   3  19        0.20       -6.27      8.69 o 
  -7   3  19        3.10        3.53      7.96 o 
 -13   0  20       11.89        6.48      9.63 o 
 -12   0  20       33.79       38.57     16.14 o 
 -11   0  20       45.48       32.91      8.83 o 
 -10   0  20       14.52        8.16      8.43 o 
  -9   0  20        0.91        3.35      8.25 o 
  -8   0  20       22.25       22.51      9.08 o 
  -7   0  20       17.39        3.66      9.91 o 
  -6   0  20        0.30        7.45     10.15 o 
 -13   1  20       25.49       27.43      8.86 o 
 -12   1  20       44.41       54.43     11.02 o 
 -11   1  20       24.04       19.24      6.11 o 
 -10   1  20        5.65        4.28      5.96 o 
  -9   1  20       39.14       35.08      6.31 o 
  -8   1  20       42.71       43.93      6.46 o 
  -7   1  20       45.51       42.20      7.22 o 
 -12   2  20        0.79        0.97      8.50 o 
 -11   2  20        0.00       -0.53      6.92 o 
 -10   2  20       14.56       13.01      7.44 o 
  -9   2  20       40.37       44.51      7.40 o 
  -8   2  20        3.48       11.20      7.16 o 
                                                 
